# Supplementary material for: Characteristic mango price forecasting using combined deep-learning optimization model
Source: PLoS One. 2023 Apr 13;18(4):e0283584. doi: 10.1371/journal.pone.0283584 (PMC10101496; doi:10.1371/journal.pone.0283584)
Supplement: S1 Data — (ZIP) [file pone.0283584.s001.zip]

Archive with 17 entries (15 files):
- Experimental data and related Codes (English Version)/
- Experimental data and related Codes (English Version)/Data set processed by linear interpolation (Figure 3 data).xlsx
- Experimental data and related Codes (English Version)/Data that are processed and eventually used in experiments.xlsx
- Experimental data and related Codes (English Version)/DS and DM test and data adjustment supplement/
- Experimental data and related Codes (English Version)/DS and DM test and data adjustment supplement/Data for DS & DM tests (raw data and data predicted by different models).xlsx
- Experimental data and related Codes (English Version)/DS and DM test and data adjustment supplement/Directional Statistics (DS).html
- Experimental data and related Codes (English Version)/DS and DM test and data adjustment supplement/DM_Test.html
- Experimental data and related Codes (English Version)/DS and DM test and data adjustment supplement/DS and DM verify data test sets.xlsx
- Experimental data and related Codes (English Version)/DS and DM test and data adjustment supplement/DS&DM test results.xlsx
- Experimental data and related Codes (English Version)/matlab-BP-LSTM-worktable.mat
- Experimental data and related Codes (English Version)/matlab-BP-worktable.mat
- Experimental data and related Codes (English Version)/matlab-LSTM-worktable.mat
- Experimental data and related Codes (English Version)/Raw data(Henan Nanyang market mango daily price data).xlsx
- Experimental data and related Codes (English Version)/The experimental data of BP neural network input node.xlsx
- Experimental data and related Codes (English Version)/untitled BP network code.mlx
- Experimental data and related Codes (English Version)/untitled-BP-LSTM net work model code.mlx
- Experimental data and related Codes (English Version)/untitled-LSTM code.m
