# Supplementary material for: Characteristic mango price forecasting using combined deep-learning optimization model
Source: PLoS One. 2023 Apr 13;18(4):e0283584. doi: 10.1371/journal.pone.0283584 (PMC10101496; doi:10.1371/journal.pone.0283584)
Supplement: S1 Data — (ZIP) [file pone.0283584.s001.zip › Experimental data and related Codes (English Version)/Data that are processed and eventually used in experiments.xlsx]

## Sheet: BP predicted experimental data
Date	Price	X1	X2	Y2
2014-01-02	12	12	11.6	11.6
2014-01-03	11.6	11.6	11.6	11.6
2014-01-04	11.6	11.6	11.6	12.3
2014-01-05	11.6	11.6	12.3	13
2014-01-06	12.3	12.3	13	13
2014-01-07	13	13	13	13
2014-01-08	13	13	13	13
2014-01-09	13	13	13	13
2014-01-10	13	13	13	13
2014-01-11	13	13	13	13
2014-01-12	13	13	13	13
2014-01-13	13	13	13	13
2014-01-14	13	13	13	13
2014-01-15	13	13	13	13
2014-01-16	13	13	13	13
2014-01-17	13	13	13	13
2014-01-18	13	13	13	13
2014-01-19	13	13	13	12.8
2014-01-20	13	13	12.8	12.6
2014-01-21	12.8	12.8	12.6	12.6
2014-01-22	12.6	12.6	12.6	12.6
2014-01-23	12.6	12.6	12.6	12.6
2014-01-24	12.6	12.6	12.6	12.6
2014-01-25	12.6	12.6	12.6	12.6
2014-01-26	12.6	12.6	12.6	12.6
2014-01-27	12.6	12.6	12.6	12.6
2014-01-28	12.6	12.6	12.6	12.6
2014-01-29	12.6	12.6	12.6	12.6
2014-01-30	12.6	12.6	12.6	12.6
2014-01-31	12.6	12.6	12.6	12.6
2014-02-01	12.6	12.6	12.6	12.6
2014-02-02	12.6	12.6	12.6	12.6
2014-02-03	12.6	12.6	12.6	12.6
2014-02-04	12.6	12.6	12.6	12.6
2014-02-05	12.6	12.6	12.6	12.6
2014-02-06	12.6	12.6	12.6	12.6
2014-02-07	12.6	12.6	12.6	12.6
2014-02-08	12.6	12.6	12.6	12.6
2014-02-09	12.6	12.6	12.6	12.6
2014-02-10	12.6	12.6	12.6	12.6
2014-02-11	12.6	12.6	12.6	12.6
2014-02-12	12.6	12.6	12.6	12.6
2014-02-13	12.6	12.6	12.6	12.6
2014-02-14	12.6	12.6	12.6	12.6
2014-02-15	12.6	12.6	12.6	15.6
2014-02-16	12.6	12.6	15.6	13
2014-02-17	15.6	15.6	13	13
2014-02-18	13	13	13	13
2014-02-19	13	13	13	11.6
2014-02-20	13	13	11.6	11.6
2014-02-21	11.6	11.6	11.6	11.6
2014-02-22	11.6	11.6	11.6	11.2
2014-02-23	11.6	11.6	11.2	11.2
2014-02-24	11.2	11.2	11.2	11.2
2014-02-25	11.2	11.2	11.2	11.2
2014-02-26	11.2	11.2	11.2	11.2
2014-02-27	11.2	11.2	11.2	11.2
2014-02-28	11.2	11.2	11.2	11.2
2014-03-01	11.2	11.2	11.2	11.2
2014-03-02	11.2	11.2	11.2	12
2014-03-03	11.2	11.2	12	12
2014-03-04	12	12	12	12
2014-03-05	12	12	12	12.4
2014-03-06	12	12	12.4	12.4
2014-03-07	12.4	12.4	12.4	12.4
2014-03-08	12.4	12.4	12.4	12.4
2014-03-09	12.4	12.4	12.4	12.6
2014-03-10	12.4	12.4	12.6	12.6
2014-03-11	12.6	12.6	12.6	12.6
2014-03-12	12.6	12.6	12.6	13.6
2014-03-13	12.6	12.6	13.6	13.6
2014-03-14	13.6	13.6	13.6	13.6
2014-03-15	13.6	13.6	13.6	13.6
2014-03-16	13.6	13.6	13.6	12.4
2014-03-17	13.6	13.6	12.4	12.4
2014-03-18	12.4	12.4	12.4	12.4
2014-03-19	12.4	12.4	12.4	11.6
2014-03-20	12.4	12.4	11.6	11.6
2014-03-21	11.6	11.6	11.6	11.6
2014-03-22	11.6	11.6	11.6	11.6
2014-03-23	11.6	11.6	11.6	13
2014-03-24	11.6	11.6	13	13
2014-03-25	13	13	13	13
2014-03-26	13	13	13	12.6
2014-03-27	13	13	12.6	12.6
2014-03-28	12.6	12.6	12.6	12.6
2014-03-29	12.6	12.6	12.6	12.6
2014-03-30	12.6	12.6	12.6	13
2014-03-31	12.6	12.6	13	13
2014-04-01	13	13	13	13
2014-04-02	13	13	13	13
2014-04-03	13	13	13	13
2014-04-04	13	13	13	13
2014-04-05	13	13	13	13
2014-04-06	13	13	13	13
2014-04-07	13	13	13	13
2014-04-08	13	13	13	13
2014-04-09	13	13	13	13
2014-04-10	13	13	13	13
2014-04-11	13	13	13	13
2014-04-12	13	13	13	13
2014-04-13	13	13	13	12.6
2014-04-14	13	13	12.6	12.6
2014-04-15	12.6	12.6	12.6	12.6
2014-04-16	12.6	12.6	12.6	12.6
2014-04-17	12.6	12.6	12.6	12.6
2014-04-18	12.6	12.6	12.6	12.6
2014-04-19	12.6	12.6	12.6	12.6
2014-04-20	12.6	12.6	12.6	12.7
2014-04-21	12.6	12.6	12.7	12.9
2014-04-22	12.7	12.7	12.9	13
2014-04-23	12.9	12.9	13	13
2014-04-24	13	13	13	13
2014-04-25	13	13	13	13
2014-04-26	13	13	13	13
2014-04-27	13	13	13	12
2014-04-28	13	13	12	12
2014-04-29	12	12	12	12
2014-04-30	12	12	12	12
2014-05-01	12	12	12	12
2014-05-02	12	12	12	12
2014-05-03	12	12	12	10.6
2014-05-04	12	12	10.6	10.6
2014-05-05	10.6	10.6	10.6	10.6
2014-05-06	10.6	10.6	10.6	10.6
2014-05-07	10.6	10.6	10.6	10.6
2014-05-08	10.6	10.6	10.6	10.6
2014-05-09	10.6	10.6	10.6	10.6
2014-05-10	10.6	10.6	10.6	10.6
2014-05-11	10.6	10.6	10.6	10.6
2014-05-12	10.6	10.6	10.6	10.6
2014-05-13	10.6	10.6	10.6	10.6
2014-05-14	10.6	10.6	10.6	10
2014-05-15	10.6	10.6	10	10
2014-05-16	10	10	10	10
2014-05-17	10	10	10	10
2014-05-18	10	10	10	9.2
2014-05-19	10	10	9.2	8.4
2014-05-20	9.2	9.2	8.4	8.4
2014-05-21	8.4	8.4	8.4	8.4
2014-05-22	8.4	8.4	8.4	8.4
2014-05-23	8.4	8.4	8.4	8.4
2014-05-24	8.4	8.4	8.4	8.4
2014-05-25	8.4	8.4	8.4	7.8
2014-05-26	8.4	8.4	7.8	7.8
2014-05-27	7.8	7.8	7.8	7.8
2014-05-28	7.8	7.8	7.8	9.6
2014-05-29	7.8	7.8	9.6	8.8
2014-05-30	9.6	9.6	8.8	8
2014-05-31	8.8	8.8	8	8
2014-06-01	8	8	8	7
2014-06-02	8	8	7	7
2014-06-03	7	7	7	6.6
2014-06-04	7	7	6.6	5.6
2014-06-05	6.6	6.6	5.6	5.6
2014-06-06	5.6	5.6	5.6	5.6
2014-06-07	5.6	5.6	5.6	10
2014-06-08	5.6	5.6	10	10
2014-06-09	10	10	10	7
2014-06-10	10	10	7	7
2014-06-11	7	7	7	7
2014-06-12	7	7	7	7.2
2014-06-13	7	7	7.2	7.2
2014-06-14	7.2	7.2	7.2	7.2
2014-06-15	7.2	7.2	7.2	7.2
2014-06-16	7.2	7.2	7.2	7
2014-06-17	7.2	7.2	7	6.8
2014-06-18	7	7	6.8	6.6
2014-06-19	6.8	6.8	6.6	6.6
2014-06-20	6.6	6.6	6.6	6.6
2014-06-21	6.6	6.6	6.6	6.6
2014-06-22	6.6	6.6	6.6	6.6
2014-06-23	6.6	6.6	6.6	6.6
2014-06-24	6.6	6.6	6.6	6.6
2014-06-25	6.6	6.6	6.6	6.6
2014-06-26	6.6	6.6	6.6	6.6
2014-06-27	6.6	6.6	6.6	6.6
2014-06-28	6.6	6.6	6.6	6.6
2014-06-29	6.6	6.6	6.6	6.4
2014-06-30	6.6	6.6	6.4	6.4
2014-07-01	6.4	6.4	6.4	6.4
2014-07-02	6.4	6.4	6.4	6.4
2014-07-03	6.4	6.4	6.4	6.4
2014-07-04	6.4	6.4	6.4	6.4
2014-07-05	6.4	6.4	6.4	6.4
2014-07-06	6.4	6.4	6.4	6.6
2014-07-07	6.4	6.4	6.6	6.6
2014-07-08	6.6	6.6	6.6	6.6
2014-07-09	6.6	6.6	6.6	6.6
2014-07-10	6.6	6.6	6.6	6.6
2014-07-11	6.6	6.6	6.6	6.6
2014-07-12	6.6	6.6	6.6	6.6
2014-07-13	6.6	6.6	6.6	6.4
2014-07-14	6.6	6.6	6.4	6.4
2014-07-15	6.4	6.4	6.4	6.4
2014-07-16	6.4	6.4	6.4	6.4
2014-07-17	6.4	6.4	6.4	6.4
2014-07-18	6.4	6.4	6.4	6.4
2014-07-19	6.4	6.4	6.4	6.4
2014-07-20	6.4	6.4	6.4	6.6
2014-07-21	6.4	6.4	6.6	6.6
2014-07-22	6.6	6.6	6.6	6.4
2014-07-23	6.6	6.6	6.4	6.4
2014-07-24	6.4	6.4	6.4	7.2
2014-07-25	6.4	6.4	7.2	7.2
2014-07-26	7.2	7.2	7.2	7.2
2014-07-27	7.2	7.2	7.2	6.6
2014-07-28	7.2	7.2	6.6	6.6
2014-07-29	6.6	6.6	6.6	6.6
2014-07-30	6.6	6.6	6.6	6.6
2014-07-31	6.6	6.6	6.6	6.6
2014-08-01	6.6	6.6	6.6	6.6
2014-08-02	6.6	6.6	6.6	6.6
2014-08-03	6.6	6.6	6.6	6.6
2014-08-04	6.6	6.6	6.6	6.6
2014-08-05	6.6	6.6	6.6	6.6
2014-08-06	6.6	6.6	6.6	6.6
2014-08-07	6.6	6.6	6.6	6.6
2014-08-08	6.6	6.6	6.6	6.6
2014-08-09	6.6	6.6	6.6	6.6
2014-08-10	6.6	6.6	6.6	6.6
2014-08-11	6.6	6.6	6.6	6.6
2014-08-12	6.6	6.6	6.6	6.6
2014-08-13	6.6	6.6	6.6	7.6
2014-08-14	6.6	6.6	7.6	8.6
2014-08-15	7.6	7.6	8.6	8.6
2014-08-16	8.6	8.6	8.6	8.6
2014-08-17	8.6	8.6	8.6	8.6
2014-08-18	8.6	8.6	8.6	8.6
2014-08-19	8.6	8.6	8.6	8.6
2014-08-20	8.6	8.6	8.6	8.8
2014-08-21	8.6	8.6	8.8	9.1
2014-08-22	8.8	8.8	9.1	9.3
2014-08-23	9.1	9.1	9.3	9.5
2014-08-24	9.3	9.3	9.5	9.5
2014-08-25	9.5	9.5	9.5	9.6
2014-08-26	9.5	9.5	9.6	8.4
2014-08-27	9.6	9.6	8.4	8.4
2014-08-28	8.4	8.4	8.4	8.4
2014-08-29	8.4	8.4	8.4	8.4
2014-08-30	8.4	8.4	8.4	9
2014-08-31	8.4	8.4	9	9
2014-09-01	9	9	9	8.4
2014-09-02	9	9	8.4	9
2014-09-03	8.4	8.4	9	9
2014-09-04	9	9	9	10.4
2014-09-05	9	9	10.4	10.4
2014-09-06	10.4	10.4	10.4	10.4
2014-09-07	10.4	10.4	10.4	10.4
2014-09-08	10.4	10.4	10.4	10.4
2014-09-09	10.4	10.4	10.4	10.4
2014-09-10	10.4	10.4	10.4	10.4
2014-09-11	10.4	10.4	10.4	10.4
2014-09-12	10.4	10.4	10.4	10.4
2014-09-13	10.4	10.4	10.4	10.4
2014-09-14	10.4	10.4	10.4	9
2014-09-15	10.4	10.4	9	9
2014-09-16	9	9	9	9
2014-09-17	9	9	9	9
2014-09-18	9	9	9	10.4
2014-09-19	9	9	10.4	10.4
2014-09-20	10.4	10.4	10.4	10.4
2014-09-21	10.4	10.4	10.4	10.4
2014-09-22	10.4	10.4	10.4	10.4
2014-09-23	10.4	10.4	10.4	10.4
2014-09-24	10.4	10.4	10.4	9.2
2014-09-25	10.4	10.4	9.2	9.2
2014-09-26	9.2	9.2	9.2	9.2
2014-09-27	9.2	9.2	9.2	9.2
2014-09-28	9.2	9.2	9.2	9.2
2014-09-29	9.2	9.2	9.2	9.2
2014-09-30	9.2	9.2	9.2	9.2
2014-10-01	9.2	9.2	9.2	9.5
2014-10-02	9.2	9.2	9.5	9.7
2014-10-03	9.5	9.5	9.7	10
2014-10-04	9.7	9.7	10	10
2014-10-05	10	10	10	10
2014-10-06	10	10	10	7.6
2014-10-07	10	10	7.6	7.6
2014-10-08	7.6	7.6	7.6	7.6
2014-10-09	7.6	7.6	7.6	7.6
2014-10-10	7.6	7.6	7.6	7.6
2014-10-11	7.6	7.6	7.6	10.4
2014-10-12	7.6	7.6	10.4	10.4
2014-10-13	10.4	10.4	10.4	10.4
2014-10-14	10.4	10.4	10.4	10.4
2014-10-15	10.4	10.4	10.4	10.4
2014-10-16	10.4	10.4	10.4	10.4
2014-10-17	10.4	10.4	10.4	10.4
2014-10-18	10.4	10.4	10.4	10.4
2014-10-19	10.4	10.4	10.4	9.6
2014-10-20	10.4	10.4	9.6	9.6
2014-10-21	9.6	9.6	9.6	9.6
2014-10-22	9.6	9.6	9.6	9.6
2014-10-23	9.6	9.6	9.6	9.6
2014-10-24	9.6	9.6	9.6	9.6
2014-10-25	9.6	9.6	9.6	9.6
2014-10-26	9.6	9.6	9.6	9.6
2014-10-27	9.6	9.6	9.6	9.6
2014-10-28	9.6	9.6	9.6	9.6
2014-10-29	9.6	9.6	9.6	9.2
2014-10-30	9.6	9.6	9.2	9.2
2014-10-31	9.2	9.2	9.2	9.2
2014-11-01	9.2	9.2	9.2	9.2
2014-11-02	9.2	9.2	9.2	10.4
2014-11-03	9.2	9.2	10.4	10.4
2014-11-04	10.4	10.4	10.4	10.4
2014-11-05	10.4	10.4	10.4	8.4
2014-11-06	10.4	10.4	8.4	8.4
2014-11-07	8.4	8.4	8.4	8.4
2014-11-08	8.4	8.4	8.4	8.4
2014-11-09	8.4	8.4	8.4	9
2014-11-10	8.4	8.4	9	9
2014-11-11	9	9	9	9
2014-11-12	9	9	9	8.6
2014-11-13	9	9	8.6	8.6
2014-11-14	8.6	8.6	8.6	8.6
2014-11-15	8.6	8.6	8.6	8.6
2014-11-16	8.6	8.6	8.6	8.4
2014-11-17	8.6	8.6	8.4	8.4
2014-11-18	8.4	8.4	8.4	8.4
2014-11-19	8.4	8.4	8.4	9.6
2014-11-20	8.4	8.4	9.6	9.6
2014-11-21	9.6	9.6	9.6	9.6
2014-11-22	9.6	9.6	9.6	9.6
2014-11-23	9.6	9.6	9.6	9.6
2014-11-24	9.6	9.6	9.6	8.6
2014-11-25	9.6	9.6	8.6	8.6
2014-11-26	8.6	8.6	8.6	8.6
2014-11-27	8.6	8.6	8.6	8.6
2014-11-28	8.6	8.6	8.6	8.6
2014-11-29	8.6	8.6	8.6	8.6
2014-11-30	8.6	8.6	8.6	8.6
2014-12-01	8.6	8.6	8.6	8.6
2014-12-02	8.6	8.6	8.6	8.6
2014-12-03	8.6	8.6	8.6	8.6
2014-12-04	8.6	8.6	8.6	8.6
2014-12-05	8.6	8.6	8.6	8.6
2014-12-06	8.6	8.6	8.6	8.6
2014-12-07	8.6	8.6	8.6	9
2014-12-08	8.6	8.6	9	9
2014-12-09	9	9	9	9
2014-12-10	9	9	9	9
2014-12-11	9	9	9	9
2014-12-12	9	9	9	9
2014-12-13	9	9	9	13.6
2014-12-14	9	9	13.6	13.6
2014-12-15	13.6	13.6	13.6	13.6
2014-12-16	13.6	13.6	13.6	13.6
2014-12-17	13.6	13.6	13.6	15.6
2014-12-18	13.6	13.6	15.6	15.6
2014-12-19	15.6	15.6	15.6	15.6
2014-12-20	15.6	15.6	15.6	15.6
2014-12-21	15.6	15.6	15.6	13.4
2014-12-22	15.6	15.6	13.4	13.4
2014-12-23	13.4	13.4	13.4	13.4
2014-12-24	13.4	13.4	13.4	13
2014-12-25	13.4	13.4	13	13
2014-12-26	13	13	13	13
2014-12-27	13	13	13	13
2014-12-28	13	13	13	13
2014-12-29	13	13	13	13
2014-12-30	13	13	13	13
2014-12-31	13	13	13	13
2015-01-01	13	13	13	13
2015-01-02	13	13	13	13
2015-01-03	13	13	13	13
2015-01-04	13	13	13	13
2015-01-05	13	13	13	13
2015-01-06	13	13	13	13
2015-01-07	13	13	13	13
2015-01-08	13	13	13	13
2015-01-09	13	13	13	13
2015-01-10	13	13	13	13
2015-01-11	13	13	13	12.4
2015-01-12	13	13	12.4	12.4
2015-01-13	12.4	12.4	12.4	12.4
2015-01-14	12.4	12.4	12.4	12.4
2015-01-15	12.4	12.4	12.4	12.4
2015-01-16	12.4	12.4	12.4	12.4
2015-01-17	12.4	12.4	12.4	12.4
2015-01-18	12.4	12.4	12.4	12.4
2015-01-19	12.4	12.4	12.4	12.4
2015-01-20	12.4	12.4	12.4	13.6
2015-01-21	12.4	12.4	13.6	13.6
2015-01-22	13.6	13.6	13.6	13.6
2015-01-23	13.6	13.6	13.6	13.6
2015-01-24	13.6	13.6	13.6	13.6
2015-01-25	13.6	13.6	13.6	13.6
2015-01-26	13.6	13.6	13.6	13.6
2015-01-27	13.6	13.6	13.6	13.6
2015-01-28	13.6	13.6	13.6	13.6
2015-01-29	13.6	13.6	13.6	13.6
2015-01-30	13.6	13.6	13.6	13.6
2015-01-31	13.6	13.6	13.6	13
2015-02-01	13.6	13.6	13	13
2015-02-02	13	13	13	13
2015-02-03	13	13	13	13
2015-02-04	13	13	13	13
2015-02-05	13	13	13	13
2015-02-06	13	13	13	13
2015-02-07	13	13	13	11.6
2015-02-08	13	13	11.6	11.6
2015-02-09	11.6	11.6	11.6	11.6
2015-02-10	11.6	11.6	11.6	11.6
2015-02-11	11.6	11.6	11.6	11.6
2015-02-12	11.6	11.6	11.6	11.6
2015-02-13	11.6	11.6	11.6	11.6
2015-02-14	11.6	11.6	11.6	11.6
2015-02-15	11.6	11.6	11.6	11.6
2015-02-16	11.6	11.6	11.6	11.6
2015-02-17	11.6	11.6	11.6	11.6
2015-02-18	11.6	11.6	11.6	11.6
2015-02-19	11.6	11.6	11.6	11.6
2015-02-20	11.6	11.6	11.6	11.6
2015-02-21	11.6	11.6	11.6	11.6
2015-02-22	11.6	11.6	11.6	11.6
2015-02-23	11.6	11.6	11.6	11.6
2015-02-24	11.6	11.6	11.6	11.6
2015-02-25	11.6	11.6	11.6	11.6
2015-02-26	11.6	11.6	11.6	11.6
2015-02-27	11.6	11.6	11.6	11.6
2015-02-28	11.6	11.6	11.6	11.6
2015-03-01	11.6	11.6	11.6	11.6
2015-03-02	11.6	11.6	11.6	11.6
2015-03-03	11.6	11.6	11.6	11.6
2015-03-04	11.6	11.6	11.6	11.6
2015-03-05	11.6	11.6	11.6	11.6
2015-03-06	11.6	11.6	11.6	11.6
2015-03-07	11.6	11.6	11.6	11.6
2015-03-08	11.6	11.6	11.6	11.6
2015-03-09	11.6	11.6	11.6	11.6
2015-03-10	11.6	11.6	11.6	11.6
2015-03-11	11.6	11.6	11.6	11.6
2015-03-12	11.6	11.6	11.6	11.6
2015-03-13	11.6	11.6	11.6	11.6
2015-03-14	11.6	11.6	11.6	11.6
2015-03-15	11.6	11.6	11.6	11.6
2015-03-16	11.6	11.6	11.6	11.6
2015-03-17	11.6	11.6	11.6	10
2015-03-18	11.6	11.6	10	10
2015-03-19	10	10	10	10
2015-03-20	10	10	10	10
2015-03-21	10	10	10	10
2015-03-22	10	10	10	9.6
2015-03-23	10	10	9.6	9.6
2015-03-24	9.6	9.6	9.6	9.6
2015-03-25	9.6	9.6	9.6	9.6
2015-03-26	9.6	9.6	9.6	9.6
2015-03-27	9.6	9.6	9.6	9.6
2015-03-28	9.6	9.6	9.6	9.6
2015-03-29	9.6	9.6	9.6	9.6
2015-03-30	9.6	9.6	9.6	9.2
2015-03-31	9.6	9.6	9.2	9.2
2015-04-01	9.2	9.2	9.2	9.2
2015-04-02	9.2	9.2	9.2	9.2
2015-04-03	9.2	9.2	9.2	9.2
2015-04-04	9.2	9.2	9.2	9.2
2015-04-05	9.2	9.2	9.2	9.2
2015-04-06	9.2	9.2	9.2	9.2
2015-04-07	9.2	9.2	9.2	9.2
2015-04-08	9.2	9.2	9.2	9.2
2015-04-09	9.2	9.2	9.2	9.2
2015-04-10	9.2	9.2	9.2	9.2
2015-04-11	9.2	9.2	9.2	9
2015-04-12	9.2	9.2	9	9
2015-04-13	9	9	9	9
2015-04-14	9	9	9	9
2015-04-15	9	9	9	9
2015-04-16	9	9	9	9
2015-04-17	9	9	9	9
2015-04-18	9	9	9	9
2015-04-19	9	9	9	8.6
2015-04-20	9	9	8.6	8.6
2015-04-21	8.6	8.6	8.6	8.6
2015-04-22	8.6	8.6	8.6	8.6
2015-04-23	8.6	8.6	8.6	8.6
2015-04-24	8.6	8.6	8.6	8.6
2015-04-25	8.6	8.6	8.6	8.5
2015-04-26	8.6	8.6	8.5	8.5
2015-04-27	8.5	8.5	8.5	8.4
2015-04-28	8.5	8.5	8.4	8.4
2015-04-29	8.4	8.4	8.4	8.4
2015-04-30	8.4	8.4	8.4	8.4
2015-05-01	8.4	8.4	8.4	8.4
2015-05-02	8.4	8.4	8.4	8.4
2015-05-03	8.4	8.4	8.4	8.4
2015-05-04	8.4	8.4	8.4	8.4
2015-05-05	8.4	8.4	8.4	8.4
2015-05-06	8.4	8.4	8.4	8.4
2015-05-07	8.4	8.4	8.4	8.4
2015-05-08	8.4	8.4	8.4	8.4
2015-05-09	8.4	8.4	8.4	8.4
2015-05-10	8.4	8.4	8.4	7.6
2015-05-11	8.4	8.4	7.6	7.6
2015-05-12	7.6	7.6	7.6	7.6
2015-05-13	7.6	7.6	7.6	7.6
2015-05-14	7.6	7.6	7.6	7.6
2015-05-15	7.6	7.6	7.6	7.6
2015-05-16	7.6	7.6	7.6	7.6
2015-05-17	7.6	7.6	7.6	7.6
2015-05-18	7.6	7.6	7.6	8
2015-05-19	7.6	7.6	8	8
2015-05-20	8	8	8	8.4
2015-05-21	8	8	8.4	8.4
2015-05-22	8.4	8.4	8.4	8.4
2015-05-23	8.4	8.4	8.4	8.4
2015-05-24	8.4	8.4	8.4	8.4
2015-05-25	8.4	8.4	8.4	8.4
2015-05-26	8.4	8.4	8.4	8.4
2015-05-27	8.4	8.4	8.4	8.4
2015-05-28	8.4	8.4	8.4	8.4
2015-05-29	8.4	8.4	8.4	8.4
2015-05-30	8.4	8.4	8.4	8.4
2015-05-31	8.4	8.4	8.4	8.4
2015-06-01	8.4	8.4	8.4	7.6
2015-06-02	8.4	8.4	7.6	7.6
2015-06-03	7.6	7.6	7.6	7.6
2015-06-04	7.6	7.6	7.6	7.9
2015-06-05	7.6	7.6	7.9	8.1
2015-06-06	7.9	7.9	8.1	8.4
2015-06-07	8.1	8.1	8.4	8.4
2015-06-08	8.4	8.4	8.4	8.4
2015-06-09	8.4	8.4	8.4	8.4
2015-06-10	8.4	8.4	8.4	8.4
2015-06-11	8.4	8.4	8.4	8.4
2015-06-12	8.4	8.4	8.4	6.4
2015-06-13	8.4	8.4	6.4	6.4
2015-06-14	6.4	6.4	6.4	6.4
2015-06-15	6.4	6.4	6.4	6.4
2015-06-16	6.4	6.4	6.4	6.4
2015-06-17	6.4	6.4	6.4	6.4
2015-06-18	6.4	6.4	6.4	6.4
2015-06-19	6.4	6.4	6.4	6.4
2015-06-20	6.4	6.4	6.4	6.4
2015-06-21	6.4	6.4	6.4	6.4
2015-06-22	6.4	6.4	6.4	6.4
2015-06-23	6.4	6.4	6.4	6.4
2015-06-24	6.4	6.4	6.4	6.4
2015-06-25	6.4	6.4	6.4	6.4
2015-06-26	6.4	6.4	6.4	6.4
2015-06-27	6.4	6.4	6.4	6.4
2015-06-28	6.4	6.4	6.4	6.4
2015-06-29	6.4	6.4	6.4	6.4
2015-06-30	6.4	6.4	6.4	5.6
2015-07-01	6.4	6.4	5.6	5.6
2015-07-02	5.6	5.6	5.6	5.6
2015-07-03	5.6	5.6	5.6	5.6
2015-07-04	5.6	5.6	5.6	6.3
2015-07-05	5.6	5.6	6.3	7
2015-07-06	6.3	6.3	7	7
2015-07-07	7	7	7	7
2015-07-08	7	7	7	7
2015-07-09	7	7	7	7
2015-07-10	7	7	7	7
2015-07-11	7	7	7	7
2015-07-12	7	7	7	7
2015-07-13	7	7	7	7
2015-07-14	7	7	7	6.4
2015-07-15	7	7	6.4	6.4
2015-07-16	6.4	6.4	6.4	6.4
2015-07-17	6.4	6.4	6.4	6.4
2015-07-18	6.4	6.4	6.4	6.4
2015-07-19	6.4	6.4	6.4	8.6
2015-07-20	6.4	6.4	8.6	8.6
2015-07-21	8.6	8.6	8.6	8.6
2015-07-22	8.6	8.6	8.6	8.6
2015-07-23	8.6	8.6	8.6	8.6
2015-07-24	8.6	8.6	8.6	8.6
2015-07-25	8.6	8.6	8.6	8.6
2015-07-26	8.6	8.6	8.6	8.6
2015-07-27	8.6	8.6	8.6	13.6
2015-07-28	8.6	8.6	13.6	13.6
2015-07-29	13.6	13.6	13.6	13.6
2015-07-30	13.6	13.6	13.6	13.6
2015-07-31	13.6	13.6	13.6	13.6
2015-08-01	13.6	13.6	13.6	13.6
2015-08-02	13.6	13.6	13.6	13.6
2015-08-03	13.6	13.6	13.6	13.6
2015-08-04	13.6	13.6	13.6	13.6
2015-08-05	13.6	13.6	13.6	8.4
2015-08-06	13.6	13.6	8.4	8.4
2015-08-07	8.4	8.4	8.4	8.4
2015-08-08	8.4	8.4	8.4	8.4
2015-08-09	8.4	8.4	8.4	9
2015-08-10	8.4	8.4	9	9
2015-08-11	9	9	9	9
2015-08-12	9	9	9	9
2015-08-13	9	9	9	9
2015-08-14	9	9	9	9
2015-08-15	9	9	9	9
2015-08-16	9	9	9	9
2015-08-17	9	9	9	9
2015-08-18	9	9	9	9
2015-08-19	9	9	9	10.6
2015-08-20	9	9	10.6	10.6
2015-08-21	10.6	10.6	10.6	10.6
2015-08-22	10.6	10.6	10.6	10.6
2015-08-23	10.6	10.6	10.6	10.6
2015-08-24	10.6	10.6	10.6	10.6
2015-08-25	10.6	10.6	10.6	10.6
2015-08-26	10.6	10.6	10.6	11
2015-08-27	10.6	10.6	11	11
2015-08-28	11	11	11	11
2015-08-29	11	11	11	11
2015-08-30	11	11	11	11
2015-08-31	11	11	11	11
2015-09-01	11	11	11	11
2015-09-02	11	11	11	11
2015-09-03	11	11	11	11
2015-09-04	11	11	11	11
2015-09-05	11	11	11	11
2015-09-06	11	11	11	11
2015-09-07	11	11	11	11
2015-09-08	11	11	11	12.6
2015-09-09	11	11	12.6	12.6
2015-09-10	12.6	12.6	12.6	12.6
2015-09-11	12.6	12.6	12.6	12.6
2015-09-12	12.6	12.6	12.6	12.6
2015-09-13	12.6	12.6	12.6	12.6
2015-09-14	12.6	12.6	12.6	12.6
2015-09-15	12.6	12.6	12.6	12.6
2015-09-16	12.6	12.6	12.6	12.6
2015-09-17	12.6	12.6	12.6	12.6
2015-09-18	12.6	12.6	12.6	12.6
2015-09-19	12.6	12.6	12.6	12.6
2015-09-20	12.6	12.6	12.6	12.6
2015-09-21	12.6	12.6	12.6	12.6
2015-09-22	12.6	12.6	12.6	12.6
2015-09-23	12.6	12.6	12.6	12.6
2015-09-24	12.6	12.6	12.6	12.6
2015-09-25	12.6	12.6	12.6	12.6
2015-09-26	12.6	12.6	12.6	12.6
2015-09-27	12.6	12.6	12.6	12.6
2015-09-28	12.6	12.6	12.6	12.6
2015-09-29	12.6	12.6	12.6	12.6
2015-09-30	12.6	12.6	12.6	12.6
2015-10-01	12.6	12.6	12.6	12.6
2015-10-02	12.6	12.6	12.6	12.6
2015-10-03	12.6	12.6	12.6	12.6
2015-10-04	12.6	12.6	12.6	12.6
2015-10-05	12.6	12.6	12.6	12.6
2015-10-06	12.6	12.6	12.6	13
2015-10-07	12.6	12.6	13	13
2015-10-08	13	13	13	13
2015-10-09	13	13	13	13
2015-10-10	13	13	13	13
2015-10-11	13	13	13	13
2015-10-12	13	13	13	13
2015-10-13	13	13	13	8.6
2015-10-14	13	13	8.6	8.6
2015-10-15	8.6	8.6	8.6	8.6
2015-10-16	8.6	8.6	8.6	8.6
2015-10-17	8.6	8.6	8.6	8.6
2015-10-18	8.6	8.6	8.6	8.6
2015-10-19	8.6	8.6	8.6	10
2015-10-20	8.6	8.6	10	10
2015-10-21	10	10	10	10
2015-10-22	10	10	10	10
2015-10-23	10	10	10	10
2015-10-24	10	10	10	10
2015-10-25	10	10	10	10
2015-10-26	10	10	10	10
2015-10-27	10	10	10	10
2015-10-28	10	10	10	10
2015-10-29	10	10	10	10
2015-10-30	10	10	10	10
2015-10-31	10	10	10	10
2015-11-01	10	10	10	10
2015-11-02	10	10	10	10
2015-11-03	10	10	10	10
2015-11-04	10	10	10	10
2015-11-05	10	10	10	10
2015-11-06	10	10	10	10
2015-11-07	10	10	10	10
2015-11-08	10	10	10	10
2015-11-09	10	10	10	10
2015-11-10	10	10	10	10
2015-11-11	10	10	10	10
2015-11-12	10	10	10	10
2015-11-13	10	10	10	10
2015-11-14	10	10	10	10
2015-11-15	10	10	10	13
2015-11-16	10	10	13	13
2015-11-17	13	13	13	13
2015-11-18	13	13	13	13
2015-11-19	13	13	13	13
2015-11-20	13	13	13	13
2015-11-21	13	13	13	13
2015-11-22	13	13	13	13
2015-11-23	13	13	13	13
2015-11-24	13	13	13	13
2015-11-25	13	13	13	13
2015-11-26	13	13	13	13
2015-11-27	13	13	13	13
2015-11-28	13	13	13	13
2015-11-29	13	13	13	13
2015-11-30	13	13	13	13
2015-12-01	13	13	13	13
2015-12-02	13	13	13	10
2015-12-03	13	13	10	10
2015-12-04	10	10	10	10
2015-12-05	10	10	10	10
2015-12-06	10	10	10	10
2015-12-07	10	10	10	10
2015-12-08	10	10	10	10
2015-12-09	10	10	10	10
2015-12-10	10	10	10	10
2015-12-11	10	10	10	10
2015-12-12	10	10	10	10
2015-12-13	10	10	10	10
2015-12-14	10	10	10	10
2015-12-15	10	10	10	10
2015-12-16	10	10	10	10
2015-12-17	10	10	10	10
2015-12-18	10	10	10	10
2015-12-19	10	10	10	10
2015-12-20	10	10	10	10
2015-12-21	10	10	10	10
2015-12-22	10	10	10	10
2015-12-23	10	10	10	11
2015-12-24	10	10	11	11
2015-12-25	11	11	11	11
2015-12-26	11	11	11	11
2015-12-27	11	11	11	11
2015-12-28	11	11	11	11
2015-12-29	11	11	11	16
2015-12-30	11	11	16	16
2015-12-31	16	16	16	16
2016-01-01	16	16	16	16
2016-01-02	16	16	16	16
2016-01-03	16	16	16	16
2016-01-04	16	16	16	16
2016-01-05	16	16	16	16
2016-01-06	16	16	16	16
2016-01-07	16	16	16	16
2016-01-08	16	16	16	16
2016-01-09	16	16	16	16
2016-01-10	16	16	16	16
2016-01-11	16	16	16	16
2016-01-12	16	16	16	16
2016-01-13	16	16	16	16
2016-01-14	16	16	16	16.3
2016-01-15	16	16	16.3	16.6
2016-01-16	16.3	16.3	16.6	16.6
2016-01-17	16.6	16.6	16.6	13.6
2016-01-18	16.6	16.6	13.6	13.6
2016-01-19	13.6	13.6	13.6	13.6
2016-01-20	13.6	13.6	13.6	13.6
2016-01-21	13.6	13.6	13.6	13.6
2016-01-22	13.6	13.6	13.6	13.6
2016-01-23	13.6	13.6	13.6	13.6
2016-01-24	13.6	13.6	13.6	13.6
2016-01-25	13.6	13.6	13.6	13.6
2016-01-26	13.6	13.6	13.6	13.6
2016-01-27	13.6	13.6	13.6	13.6
2016-01-28	13.6	13.6	13.6	13.6
2016-01-29	13.6	13.6	13.6	13.6
2016-01-30	13.6	13.6	13.6	13.6
2016-01-31	13.6	13.6	13.6	13.6
2016-02-01	13.6	13.6	13.6	13.6
2016-02-02	13.6	13.6	13.6	13.6
2016-02-03	13.6	13.6	13.6	13.6
2016-02-04	13.6	13.6	13.6	13.6
2016-02-05	13.6	13.6	13.6	13.6
2016-02-06	13.6	13.6	13.6	13.6
2016-02-07	13.6	13.6	13.6	13.6
2016-02-08	13.6	13.6	13.6	13.6
2016-02-09	13.6	13.6	13.6	13.6
2016-02-10	13.6	13.6	13.6	13.6
2016-02-11	13.6	13.6	13.6	13.6
2016-02-12	13.6	13.6	13.6	13.6
2016-02-13	13.6	13.6	13.6	13.6
2016-02-14	13.6	13.6	13.6	13.6
2016-02-15	13.6	13.6	13.6	13.6
2016-02-16	13.6	13.6	13.6	13.6
2016-02-17	13.6	13.6	13.6	13.6
2016-02-18	13.6	13.6	13.6	13.6
2016-02-19	13.6	13.6	13.6	13.6
2016-02-20	13.6	13.6	13.6	13.6
2016-02-21	13.6	13.6	13.6	13.6
2016-02-22	13.6	13.6	13.6	13.6
2016-02-23	13.6	13.6	13.6	13.6
2016-02-24	13.6	13.6	13.6	13.6
2016-02-25	13.6	13.6	13.6	13.6
2016-02-26	13.6	13.6	13.6	13.6
2016-02-27	13.6	13.6	13.6	13.6
2016-02-28	13.6	13.6	13.6	13.6
2016-02-29	13.6	13.6	13.6	13.6
2016-03-01	13.6	13.6	13.6	13.6
2016-03-02	13.6	13.6	13.6	13.6
2016-03-03	13.6	13.6	13.6	12
2016-03-04	13.6	13.6	12	12
2016-03-05	12	12	12	12
2016-03-06	12	12	12	12
2016-03-07	12	12	12	12
2016-03-08	12	12	12	8.4
2016-03-09	12	12	8.4	8.4
2016-03-10	8.4	8.4	8.4	8.4
2016-03-11	8.4	8.4	8.4	8.4
2016-03-12	8.4	8.4	8.4	8.4
2016-03-13	8.4	8.4	8.4	8.4
2016-03-14	8.4	8.4	8.4	8.4
2016-03-15	8.4	8.4	8.4	8.4
2016-03-16	8.4	8.4	8.4	8.4
2016-03-17	8.4	8.4	8.4	8.4
2016-03-18	8.4	8.4	8.4	8.4
2016-03-19	8.4	8.4	8.4	8.4
2016-03-20	8.4	8.4	8.4	8.4
2016-03-21	8.4	8.4	8.4	8.4
2016-03-22	8.4	8.4	8.4	8.4
2016-03-23	8.4	8.4	8.4	8.4
2016-03-24	8.4	8.4	8.4	8.4
2016-03-25	8.4	8.4	8.4	8.4
2016-03-26	8.4	8.4	8.4	8.4
2016-03-27	8.4	8.4	8.4	8.4
2016-03-28	8.4	8.4	8.4	9
2016-03-29	8.4	8.4	9	9
2016-03-30	9	9	9	9
2016-03-31	9	9	9	9
2016-04-01	9	9	9	9
2016-04-02	9	9	9	9
2016-04-03	9	9	9	9
2016-04-04	9	9	9	9
2016-04-05	9	9	9	9
2016-04-06	9	9	9	9
2016-04-07	9	9	9	9
2016-04-08	9	9	9	9
2016-04-09	9	9	9	9
2016-04-10	9	9	9	8.7
2016-04-11	9	9	8.7	8.4
2016-04-12	8.7	8.7	8.4	8.4
2016-04-13	8.4	8.4	8.4	8.4
2016-04-14	8.4	8.4	8.4	8.4
2016-04-15	8.4	8.4	8.4	8.4
2016-04-16	8.4	8.4	8.4	8.4
2016-04-17	8.4	8.4	8.4	8.4
2016-04-18	8.4	8.4	8.4	10.4
2016-04-19	8.4	8.4	10.4	10.4
2016-04-20	10.4	10.4	10.4	10.4
2016-04-21	10.4	10.4	10.4	10.4
2016-04-22	10.4	10.4	10.4	10.4
2016-04-23	10.4	10.4	10.4	10.4
2016-04-24	10.4	10.4	10.4	10.4
2016-04-25	10.4	10.4	10.4	10.4
2016-04-26	10.4	10.4	10.4	10.4
2016-04-27	10.4	10.4	10.4	10.4
2016-04-28	10.4	10.4	10.4	10.4
2016-04-29	10.4	10.4	10.4	10.4
2016-04-30	10.4	10.4	10.4	10.4
2016-05-01	10.4	10.4	10.4	10.4
2016-05-02	10.4	10.4	10.4	10.4
2016-05-03	10.4	10.4	10.4	10.4
2016-05-04	10.4	10.4	10.4	10.4
2016-05-05	10.4	10.4	10.4	10.4
2016-05-06	10.4	10.4	10.4	10.4
2016-05-07	10.4	10.4	10.4	10.4
2016-05-08	10.4	10.4	10.4	10.4
2016-05-09	10.4	10.4	10.4	10.4
2016-05-10	10.4	10.4	10.4	10.4
2016-05-11	10.4	10.4	10.4	10.4
2016-05-12	10.4	10.4	10.4	10.4
2016-05-13	10.4	10.4	10.4	10.4
2016-05-14	10.4	10.4	10.4	10.4
2016-05-15	10.4	10.4	10.4	10.4
2016-05-16	10.4	10.4	10.4	10.6
2016-05-17	10.4	10.4	10.6	10.6
2016-05-18	10.6	10.6	10.6	10.6
2016-05-19	10.6	10.6	10.6	10.6
2016-05-20	10.6	10.6	10.6	10.6
2016-05-21	10.6	10.6	10.6	10.6
2016-05-22	10.6	10.6	10.6	10.6
2016-05-23	10.6	10.6	10.6	10.6
2016-05-24	10.6	10.6	10.6	10.6
2016-05-25	10.6	10.6	10.6	10.6
2016-05-26	10.6	10.6	10.6	10.6
2016-05-27	10.6	10.6	10.6	10.6
2016-05-28	10.6	10.6	10.6	10.6
2016-05-29	10.6	10.6	10.6	10
2016-05-30	10.6	10.6	10	9
2016-05-31	10	10	9	9
2016-06-01	9	9	9	9
2016-06-02	9	9	9	9
2016-06-03	9	9	9	9
2016-06-04	9	9	9	9
2016-06-05	9	9	9	9
2016-06-06	9	9	9	9
2016-06-07	9	9	9	9
2016-06-08	9	9	9	9
2016-06-09	9	9	9	9
2016-06-10	9	9	9	9
2016-06-11	9	9	9	9
2016-06-12	9	9	9	9
2016-06-13	9	9	9	9
2016-06-14	9	9	9	9.6
2016-06-15	9	9	9.6	9.6
2016-06-16	9.6	9.6	9.6	9.6
2016-06-17	9.6	9.6	9.6	9.6
2016-06-18	9.6	9.6	9.6	9.6
2016-06-19	9.6	9.6	9.6	9.6
2016-06-20	9.6	9.6	9.6	9.6
2016-06-21	9.6	9.6	9.6	9.6
2016-06-22	9.6	9.6	9.6	9.6
2016-06-23	9.6	9.6	9.6	9.6
2016-06-24	9.6	9.6	9.6	9.6
2016-06-25	9.6	9.6	9.6	9.6
2016-06-26	9.6	9.6	9.6	9.6
2016-06-27	9.6	9.6	9.6	9.6
2016-06-28	9.6	9.6	9.6	9.6
2016-06-29	9.6	9.6	9.6	9.6
2016-06-30	9.6	9.6	9.6	9.6
2016-07-01	9.6	9.6	9.6	9.6
2016-07-02	9.6	9.6	9.6	9.6
2016-07-03	9.6	9.6	9.6	9.6
2016-07-04	9.6	9.6	9.6	9.6
2016-07-05	9.6	9.6	9.6	6.6
2016-07-06	9.6	9.6	6.6	6.6
2016-07-07	6.6	6.6	6.6	6.6
2016-07-08	6.6	6.6	6.6	6.6
2016-07-09	6.6	6.6	6.6	6.6
2016-07-10	6.6	6.6	6.6	6.6
2016-07-11	6.6	6.6	6.6	6.6
2016-07-12	6.6	6.6	6.6	6.6
2016-07-13	6.6	6.6	6.6	6.6
2016-07-14	6.6	6.6	6.6	6.6
2016-07-15	6.6	6.6	6.6	6.6
2016-07-16	6.6	6.6	6.6	6.6
2016-07-17	6.6	6.6	6.6	6.6
2016-07-18	6.6	6.6	6.6	6.6
2016-07-19	6.6	6.6	6.6	6.6
2016-07-20	6.6	6.6	6.6	6.6
2016-07-21	6.6	6.6	6.6	6.6
2016-07-22	6.6	6.6	6.6	6.6
2016-07-23	6.6	6.6	6.6	6.6
2016-07-24	6.6	6.6	6.6	6.6
2016-07-25	6.6	6.6	6.6	6.4
2016-07-26	6.6	6.6	6.4	6.4
2016-07-27	6.4	6.4	6.4	6.4
2016-07-28	6.4	6.4	6.4	6.4
2016-07-29	6.4	6.4	6.4	6.4
2016-07-30	6.4	6.4	6.4	6.4
2016-07-31	6.4	6.4	6.4	6.4
2016-08-01	6.4	6.4	6.4	6.4
2016-08-02	6.4	6.4	6.4	6.4
2016-08-03	6.4	6.4	6.4	6.4
2016-08-04	6.4	6.4	6.4	6.4
2016-08-05	6.4	6.4	6.4	6.4
2016-08-06	6.4	6.4	6.4	6.4
2016-08-07	6.4	6.4	6.4	6.4
2016-08-08	6.4	6.4	6.4	6.4
2016-08-09	6.4	6.4	6.4	6.4
2016-08-10	6.4	6.4	6.4	6.4
2016-08-11	6.4	6.4	6.4	6.4
2016-08-12	6.4	6.4	6.4	6.4
2016-08-13	6.4	6.4	6.4	6.4
2016-08-14	6.4	6.4	6.4	6.4
2016-08-15	6.4	6.4	6.4	6.4
2016-08-16	6.4	6.4	6.4	6.4
2016-08-17	6.4	6.4	6.4	6.4
2016-08-18	6.4	6.4	6.4	6.4
2016-08-19	6.4	6.4	6.4	6.4
2016-08-20	6.4	6.4	6.4	6.4
2016-08-21	6.4	6.4	6.4	6.4
2016-08-22	6.4	6.4	6.4	6.4
2016-08-23	6.4	6.4	6.4	6.4
2016-08-24	6.4	6.4	6.4	6.4
2016-08-25	6.4	6.4	6.4	6.4
2016-08-26	6.4	6.4	6.4	6.4
2016-08-27	6.4	6.4	6.4	6.4
2016-08-28	6.4	6.4	6.4	6.4
2016-08-29	6.4	6.4	6.4	6.4
2016-08-30	6.4	6.4	6.4	6.4
2016-08-31	6.4	6.4	6.4	6.4
2016-09-01	6.4	6.4	6.4	6.4
2016-09-02	6.4	6.4	6.4	6.4
2016-09-03	6.4	6.4	6.4	6.4
2016-09-04	6.4	6.4	6.4	6.4
2016-09-05	6.4	6.4	6.4	6.4
2016-09-06	6.4	6.4	6.4	8.2
2016-09-07	6.4	6.4	8.2	10
2016-09-08	8.2	8.2	10	10
2016-09-09	10	10	10	11
2016-09-10	10	10	11	11
2016-09-11	11	11	11	11
2016-09-12	11	11	11	11
2016-09-13	11	11	11	11
2016-09-14	11	11	11	11
2016-09-15	11	11	11	11
2016-09-16	11	11	11	11
2016-09-17	11	11	11	11
2016-09-18	11	11	11	11
2016-09-19	11	11	11	11
2016-09-20	11	11	11	11
2016-09-21	11	11	11	11
2016-09-22	11	11	11	11
2016-09-23	11	11	11	11
2016-09-24	11	11	11	11
2016-09-25	11	11	11	11
2016-09-26	11	11	11	11
2016-09-27	11	11	11	11
2016-09-28	11	11	11	11
2016-09-29	11	11	11	11
2016-09-30	11	11	11	11
2016-10-01	11	11	11	11
2016-10-02	11	11	11	11
2016-10-03	11	11	11	11
2016-10-04	11	11	11	11
2016-10-05	11	11	11	11
2016-10-06	11	11	11	11
2016-10-07	11	11	11	11
2016-10-08	11	11	11	11
2016-10-09	11	11	11	11
2016-10-10	11	11	11	11
2016-10-11	11	11	11	11
2016-10-12	11	11	11	11
2016-10-13	11	11	11	11
2016-10-14	11	11	11	11
2016-10-15	11	11	11	11
2016-10-16	11	11	11	11
2016-10-17	11	11	11	11
2016-10-18	11	11	11	11
2016-10-19	11	11	11	11
2016-10-20	11	11	11	11
2016-10-21	11	11	11	11
2016-10-22	11	11	11	11
2016-10-23	11	11	11	11
2016-10-24	11	11	11	11
2016-10-25	11	11	11	11
2016-10-26	11	11	11	11
2016-10-27	11	11	11	11
2016-10-28	11	11	11	11
2016-10-29	11	11	11	11
2016-10-30	11	11	11	11
2016-10-31	11	11	11	11
2016-11-01	11	11	11	11
2016-11-02	11	11	11	11
2016-11-03	11	11	11	11
2016-11-04	11	11	11	11
2016-11-05	11	11	11	11
2016-11-06	11	11	11	11
2016-11-07	11	11	11	11
2016-11-08	11	11	11	11
2016-11-09	11	11	11	11
2016-11-10	11	11	11	11
2016-11-11	11	11	11	11
2016-11-12	11	11	11	11
2016-11-13	11	11	11	11
2016-11-14	11	11	11	11
2016-11-15	11	11	11	11
2016-11-16	11	11	11	11
2016-11-17	11	11	11	11
2016-11-18	11	11	11	11
2016-11-19	11	11	11	11
2016-11-20	11	11	11	11
2016-11-21	11	11	11	11
2016-11-22	11	11	11	11
2016-11-23	11	11	11	11
2016-11-24	11	11	11	11
2016-11-25	11	11	11	11
2016-11-26	11	11	11	11
2016-11-27	11	11	11	11
2016-11-28	11	11	11	11
2016-11-29	11	11	11	11
2016-11-30	11	11	11	11
2016-12-01	11	11	11	11
2016-12-02	11	11	11	11
2016-12-03	11	11	11	11
2016-12-04	11	11	11	11
2016-12-05	11	11	11	11
2016-12-06	11	11	11	11
2016-12-07	11	11	11	13
2016-12-08	11	11	13	13
2016-12-09	13	13	13	13
2016-12-10	13	13	13	13
2016-12-11	13	13	13	13
2016-12-12	13	13	13	13
2016-12-13	13	13	13	13
2016-12-14	13	13	13	13
2016-12-15	13	13	13	13
2016-12-16	13	13	13	13
2016-12-17	13	13	13	13
2016-12-18	13	13	13	13
2016-12-19	13	13	13	13
2016-12-20	13	13	13	13
2016-12-21	13	13	13	13
2016-12-22	13	13	13	13
2016-12-23	13	13	13	13
2016-12-24	13	13	13	13
2016-12-25	13	13	13	13
2016-12-26	13	13	13	13
2016-12-27	13	13	13	13
2016-12-28	13	13	13	13
2016-12-29	13	13	13	13
2016-12-30	13	13	13	13
2016-12-31	13	13	13	13
2017-01-01	13	13	13	13
2017-01-02	13	13	13	13
2017-01-03	13	13	13	13
2017-01-04	13	13	13	13
2017-01-05	13	13	13	13
2017-01-06	13	13	13	13
2017-01-07	13	13	13	13
2017-01-08	13	13	13	13
2017-01-09	13	13	13	13
2017-01-10	13	13	13	13
2017-01-11	13	13	13	13
2017-01-12	13	13	13	13
2017-01-13	13	13	13	13
2017-01-14	13	13	13	13
2017-01-15	13	13	13	13
2017-01-16	13	13	13	13
2017-01-17	13	13	13	14
2017-01-18	13	13	14	14
2017-01-19	14	14	14	14
2017-01-20	14	14	14	14
2017-01-21	14	14	14	14
2017-01-22	14	14	14	14
2017-01-23	14	14	14	14
2017-01-24	14	14	14	14
2017-01-25	14	14	14	14
2017-01-26	14	14	14	14
2017-01-27	14	14	14	14
2017-01-28	14	14	14	14
2017-01-29	14	14	14	14
2017-01-30	14	14	14	14
2017-01-31	14	14	14	14
2017-02-01	14	14	14	14
2017-02-02	14	14	14	14
2017-02-03	14	14	14	14
2017-02-04	14	14	14	14
2017-02-05	14	14	14	14
2017-02-06	14	14	14	14
2017-02-07	14	14	14	14
2017-02-08	14	14	14	14
2017-02-09	14	14	14	14
2017-02-10	14	14	14	14
2017-02-11	14	14	14	14
2017-02-12	14	14	14	14
2017-02-13	14	14	14	14
2017-02-14	14	14	14	14
2017-02-15	14	14	14	14
2017-02-16	14	14	14	14
2017-02-17	14	14	14	14
2017-02-18	14	14	14	14
2017-02-19	14	14	14	14
2017-02-20	14	14	14	14
2017-02-21	14	14	14	14
2017-02-22	14	14	14	14
2017-02-23	14	14	14	14
2017-02-24	14	14	14	14
2017-02-25	14	14	14	14
2017-02-26	14	14	14	14
2017-02-27	14	14	14	14
2017-02-28	14	14	14	14
2017-03-01	14	14	14	14
2017-03-02	14	14	14	14
2017-03-03	14	14	14	14
2017-03-04	14	14	14	14
2017-03-05	14	14	14	14
2017-03-06	14	14	14	14
2017-03-07	14	14	14	14
2017-03-08	14	14	14	14
2017-03-09	14	14	14	14
2017-03-10	14	14	14	14
2017-03-11	14	14	14	14
2017-03-12	14	14	14	14
2017-03-13	14	14	14	14
2017-03-14	14	14	14	14
2017-03-15	14	14	14	14
2017-03-16	14	14	14	14
2017-03-17	14	14	14	14
2017-03-18	14	14	14	14
2017-03-19	14	14	14	14
2017-03-20	14	14	14	14
2017-03-21	14	14	14	14
2017-03-22	14	14	14	14
2017-03-23	14	14	14	14
2017-03-24	14	14	14	9
2017-03-25	14	14	9	9
2017-03-26	9	9	9	8.6
2017-03-27	9	9	8.6	8.6
2017-03-28	8.6	8.6	8.6	8.6
2017-03-29	8.6	8.6	8.6	8.6
2017-03-30	8.6	8.6	8.6	8.6
2017-03-31	8.6	8.6	8.6	8.6
2017-04-01	8.6	8.6	8.6	8.6
2017-04-02	8.6	8.6	8.6	8.6
2017-04-03	8.6	8.6	8.6	8.6
2017-04-04	8.6	8.6	8.6	8.6
2017-04-05	8.6	8.6	8.6	8.6
2017-04-06	8.6	8.6	8.6	8.6
2017-04-07	8.6	8.6	8.6	8.6
2017-04-08	8.6	8.6	8.6	8.6
2017-04-09	8.6	8.6	8.6	8.6
2017-04-10	8.6	8.6	8.6	8.6
2017-04-11	8.6	8.6	8.6	8.6
2017-04-12	8.6	8.6	8.6	8.6
2017-04-13	8.6	8.6	8.6	8.6
2017-04-14	8.6	8.6	8.6	8.6
2017-04-15	8.6	8.6	8.6	8.6
2017-04-16	8.6	8.6	8.6	8.6
2017-04-17	8.6	8.6	8.6	8.6
2017-04-18	8.6	8.6	8.6	8.6
2017-04-19	8.6	8.6	8.6	8.6
2017-04-20	8.6	8.6	8.6	10.4
2017-04-21	8.6	8.6	10.4	10.4
2017-04-22	10.4	10.4	10.4	10.4
2017-04-23	10.4	10.4	10.4	10.4
2017-04-24	10.4	10.4	10.4	10.4
2017-04-25	10.4	10.4	10.4	10.4
2017-04-26	10.4	10.4	10.4	10.4
2017-04-27	10.4	10.4	10.4	10.4
2017-04-28	10.4	10.4	10.4	10.4
2017-04-29	10.4	10.4	10.4	10.4
2017-04-30	10.4	10.4	10.4	10.4
2017-05-01	10.4	10.4	10.4	10.4
2017-05-02	10.4	10.4	10.4	10.4
2017-05-03	10.4	10.4	10.4	10.4
2017-05-04	10.4	10.4	10.4	10.4
2017-05-05	10.4	10.4	10.4	10.4
2017-05-06	10.4	10.4	10.4	10.4
2017-05-07	10.4	10.4	10.4	10.4
2017-05-08	10.4	10.4	10.4	10.4
2017-05-09	10.4	10.4	10.4	10.4
2017-05-10	10.4	10.4	10.4	10.4
2017-05-11	10.4	10.4	10.4	10.4
2017-05-12	10.4	10.4	10.4	10.4
2017-05-13	10.4	10.4	10.4	10.4
2017-05-14	10.4	10.4	10.4	10.4
2017-05-15	10.4	10.4	10.4	10.4
2017-05-16	10.4	10.4	10.4	10.4
2017-05-17	10.4	10.4	10.4	10.4
2017-05-18	10.4	10.4	10.4	10.4
2017-05-19	10.4	10.4	10.4	10.4
2017-05-20	10.4	10.4	10.4	10.4
2017-05-21	10.4	10.4	10.4	10.4
2017-05-22	10.4	10.4	10.4	10.4
2017-05-23	10.4	10.4	10.4	10.4
2017-05-24	10.4	10.4	10.4	10.4
2017-05-25	10.4	10.4	10.4	10.4
2017-05-26	10.4	10.4	10.4	10.4
2017-05-27	10.4	10.4	10.4	10.4
2017-05-28	10.4	10.4	10.4	10.4
2017-05-29	10.4	10.4	10.4	10.4
2017-05-30	10.4	10.4	10.4	10.4
2017-05-31	10.4	10.4	10.4	10.4
2017-06-01	10.4	10.4	10.4	10.4
2017-06-02	10.4	10.4	10.4	10.4
2017-06-03	10.4	10.4	10.4	10.4
2017-06-04	10.4	10.4	10.4	10.4
2017-06-05	10.4	10.4	10.4	10.4
2017-06-06	10.4	10.4	10.4	10.4
2017-06-07	10.4	10.4	10.4	10.4
2017-06-08	10.4	10.4	10.4	10.4
2017-06-09	10.4	10.4	10.4	10.4
2017-06-10	10.4	10.4	10.4	10.4
2017-06-11	10.4	10.4	10.4	10.4
2017-06-12	10.4	10.4	10.4	10.4
2017-06-13	10.4	10.4	10.4	10.4
2017-06-14	10.4	10.4	10.4	10.4
2017-06-15	10.4	10.4	10.4	10.4
2017-06-16	10.4	10.4	10.4	10.4
2017-06-17	10.4	10.4	10.4	10.4
2017-06-18	10.4	10.4	10.4	10.4
2017-06-19	10.4	10.4	10.4	10.4
2017-06-20	10.4	10.4	10.4	10.4
2017-06-21	10.4	10.4	10.4	10.4
2017-06-22	10.4	10.4	10.4	10.4
2017-06-23	10.4	10.4	10.4	10.4
2017-06-24	10.4	10.4	10.4	10.4
2017-06-25	10.4	10.4	10.4	10.4
2017-06-26	10.4	10.4	10.4	10.4
2017-06-27	10.4	10.4	10.4	10.4
2017-06-28	10.4	10.4	10.4	10.4
2017-06-29	10.4	10.4	10.4	10.4
2017-06-30	10.4	10.4	10.4	10.4
2017-07-01	10.4	10.4	10.4	10.4
2017-07-02	10.4	10.4	10.4	10.4
2017-07-03	10.4	10.4	10.4	10.4
2017-07-04	10.4	10.4	10.4	10.4
2017-07-05	10.4	10.4	10.4	10.4
2017-07-06	10.4	10.4	10.4	10.4
2017-07-07	10.4	10.4	10.4	10.4
2017-07-08	10.4	10.4	10.4	10.4
2017-07-09	10.4	10.4	10.4	10
2017-07-10	10.4	10.4	10	10
2017-07-11	10	10	10	10
2017-07-12	10	10	10	10
2017-07-13	10	10	10	10
2017-07-14	10	10	10	10
2017-07-15	10	10	10	10
2017-07-16	10	10	10	10
2017-07-17	10	10	10	10
2017-07-18	10	10	10	10
2017-07-19	10	10	10	10
2017-07-20	10	10	10	10
2017-07-21	10	10	10	10
2017-07-22	10	10	10	10
2017-07-23	10	10	10	10
2017-07-24	10	10	10	10
2017-07-25	10	10	10	10
2017-07-26	10	10	10	10
2017-07-27	10	10	10	10
2017-07-28	10	10	10	10
2017-07-29	10	10	10	10
2017-07-30	10	10	10	10
2017-07-31	10	10	10	10
2017-08-01	10	10	10	10
2017-08-02	10	10	10	10
2017-08-03	10	10	10	10
2017-08-04	10	10	10	10
2017-08-05	10	10	10	10
2017-08-06	10	10	10	10
2017-08-07	10	10	10	10
2017-08-08	10	10	10	10
2017-08-09	10	10	10	10
2017-08-10	10	10	10	10
2017-08-11	10	10	10	9.5
2017-08-12	10	10	9.5	9
2017-08-13	9.5	9.5	9	9
2017-08-14	9	9	9	9
2017-08-15	9	9	9	9
2017-08-16	9	9	9	9
2017-08-17	9	9	9	9
2017-08-18	9	9	9	9
2017-08-19	9	9	9	9
2017-08-20	9	9	9	9
2017-08-21	9	9	9	9
2017-08-22	9	9	9	9
2017-08-23	9	9	9	9
2017-08-24	9	9	9	9
2017-08-25	9	9	9	9
2017-08-26	9	9	9	9
2017-08-27	9	9	9	9
2017-08-28	9	9	9	9
2017-08-29	9	9	9	9
2017-08-30	9	9	9	9
2017-08-31	9	9	9	9
2017-09-01	9	9	9	9
2017-09-02	9	9	9	9
2017-09-03	9	9	9	9
2017-09-04	9	9	9	9
2017-09-05	9	9	9	9
2017-09-06	9	9	9	9
2017-09-07	9	9	9	9
2017-09-08	9	9	9	9
2017-09-09	9	9	9	9
2017-09-10	9	9	9	9
2017-09-11	9	9	9	9
2017-09-12	9	9	9	9
2017-09-13	9	9	9	9
2017-09-14	9	9	9	9.6
2017-09-15	9	9	9.6	9.6
2017-09-16	9.6	9.6	9.6	9.6
2017-09-17	9.6	9.6	9.6	9.6
2017-09-18	9.6	9.6	9.6	9.6
2017-09-19	9.6	9.6	9.6	9.6
2017-09-20	9.6	9.6	9.6	9.6
2017-09-21	9.6	9.6	9.6	9.8
2017-09-22	9.6	9.6	9.8	9.8
2017-09-23	9.8	9.8	9.8	9.8
2017-09-24	9.8	9.8	9.8	9.8
2017-09-25	9.8	9.8	9.8	9.8
2017-09-26	9.8	9.8	9.8	9.8
2017-09-27	9.8	9.8	9.8	10
2017-09-28	9.8	9.8	10	10
2017-09-29	10	10	10	11
2017-09-30	10	10	11	11
2017-10-01	11	11	11	11
2017-10-02	11	11	11	11
2017-10-03	11	11	11	11
2017-10-04	11	11	11	11
2017-10-05	11	11	11	11
2017-10-06	11	11	11	11
2017-10-07	11	11	11	11
2017-10-08	11	11	11	11
2017-10-09	11	11	11	11
2017-10-10	11	11	11	11
2017-10-11	11	11	11	11
2017-10-12	11	11	11	11
2017-10-13	11	11	11	11
2017-10-14	11	11	11	11
2017-10-15	11	11	11	11
2017-10-16	11	11	11	11
2017-10-17	11	11	11	11
2017-10-18	11	11	11	11
2017-10-19	11	11	11	11
2017-10-20	11	11	11	11
2017-10-21	11	11	11	11
2017-10-22	11	11	11	11
2017-10-23	11	11	11	11
2017-10-24	11	11	11	11
2017-10-25	11	11	11	11
2017-10-26	11	11	11	11
2017-10-27	11	11	11	11
2017-10-28	11	11	11	11
2017-10-29	11	11	11	11
2017-10-30	11	11	11	11
2017-10-31	11	11	11	11
2017-11-01	11	11	11	11
2017-11-02	11	11	11	11
2017-11-03	11	11	11	11
2017-11-04	11	11	11	11
2017-11-05	11	11	11	11
2017-11-06	11	11	11	11
2017-11-07	11	11	11	11
2017-11-08	11	11	11	11
2017-11-09	11	11	11	11
2017-11-10	11	11	11	11
2017-11-11	11	11	11	11
2017-11-12	11	11	11	11
2017-11-13	11	11	11	11
2017-11-14	11	11	11	11
2017-11-15	11	11	11	11
2017-11-16	11	11	11	11
2017-11-17	11	11	11	11
2017-11-18	11	11	11	11
2017-11-19	11	11	11	11
2017-11-20	11	11	11	11
2017-11-21	11	11	11	11
2017-11-22	11	11	11	11
2017-11-23	11	11	11	11
2017-11-24	11	11	11	11
2017-11-25	11	11	11	11
2017-11-26	11	11	11	11
2017-11-27	11	11	11	11
2017-11-28	11	11	11	11
2017-11-29	11	11	11	11
2017-11-30	11	11	11	11
2017-12-01	11	11	11	11
2017-12-02	11	11	11	11
2017-12-03	11	11	11	11
2017-12-04	11	11	11	11
2017-12-05	11	11	11	11
2017-12-06	11	11	11	11
2017-12-07	11	11	11	11
2017-12-08	11	11	11	11
2017-12-09	11	11	11	11
2017-12-10	11	11	11	11
2017-12-11	11	11	11	11
2017-12-12	11	11	11	11
2017-12-13	11	11	11	11
2017-12-14	11	11	11	11
2017-12-15	11	11	11	11
2017-12-16	11	11	11	11
2017-12-17	11	11	11	11
2017-12-18	11	11	11	11
2017-12-19	11	11	11	11
2017-12-20	11	11	11	11
2017-12-21	11	11	11	11
2017-12-22	11	11	11	11
2017-12-23	11	11	11	11
2017-12-24	11	11	11	11
2017-12-25	11	11	11	11
2017-12-26	11	11	11	11
2017-12-27	11	11	11	11
2017-12-28	11	11	11	11
2017-12-29	11	11	11	13
2017-12-30	11	11	13	13
2017-12-31	13	13	13	13
2018-01-01	13	13	13	13
2018-01-02	13	13	13	13
2018-01-03	13	13	13	13
2018-01-04	13	13	13	13
2018-01-05	13	13	13	13
2018-01-06	13	13	13	13
2018-01-07	13	13	13	13
2018-01-08	13	13	13	13
2018-01-09	13	13	13	13
2018-01-10	13	13	13	13
2018-01-11	13	13	13	13
2018-01-12	13	13	13	13
2018-01-13	13	13	13	13
2018-01-14	13	13	13	13
2018-01-15	13	13	13	13
2018-01-16	13	13	13	13
2018-01-17	13	13	13	13
2018-01-18	13	13	13	13.6
2018-01-19	13	13	13.6	13.6
2018-01-20	13.6	13.6	13.6	13.6
2018-01-21	13.6	13.6	13.6	13.6
2018-01-22	13.6	13.6	13.6	13.6
2018-01-23	13.6	13.6	13.6	13.6
2018-01-24	13.6	13.6	13.6	13.6
2018-01-25	13.6	13.6	13.6	13.6
2018-01-26	13.6	13.6	13.6	13.6
2018-01-27	13.6	13.6	13.6	13.6
2018-01-28	13.6	13.6	13.6	13.6
2018-01-29	13.6	13.6	13.6	13.6
2018-01-30	13.6	13.6	13.6	13.6
2018-01-31	13.6	13.6	13.6	13.6
2018-02-01	13.6	13.6	13.6	14
2018-02-02	13.6	13.6	14	14
2018-02-03	14	14	14	14
2018-02-04	14	14	14	14
2018-02-05	14	14	14	14
2018-02-06	14	14	14	14
2018-02-07	14	14	14	14
2018-02-08	14	14	14	14
2018-02-09	14	14	14	14
2018-02-10	14	14	14	14
2018-02-11	14	14	14	14
2018-02-12	14	14	14	14
2018-02-13	14	14	14	14
2018-02-14	14	14	14	14
2018-02-15	14	14	14	14
2018-02-16	14	14	14	14
2018-02-17	14	14	14	14
2018-02-18	14	14	14	14
2018-02-19	14	14	14	14
2018-02-20	14	14	14	14
2018-02-21	14	14	14	14
2018-02-22	14	14	14	14
2018-02-23	14	14	14	14
2018-02-24	14	14	14	14
2018-02-25	14	14	14	14
2018-02-26	14	14	14	14
2018-02-27	14	14	14	14
2018-02-28	14	14	14	14
2018-03-01	14	14	14	14
2018-03-02	14	14	14	14
2018-03-03	14	14	14	14
2018-03-04	14	14	14	14
2018-03-05	14	14	14	14
2018-03-06	14	14	14	14
2018-03-07	14	14	14	14
2018-03-08	14	14	14	14
2018-03-09	14	14	14	14
2018-03-10	14	14	14	14
2018-03-11	14	14	14	14
2018-03-12	14	14	14	14
2018-03-13	14	14	14	14
2018-03-14	14	14	14	14
2018-03-15	14	14	14	15
2018-03-16	14	14	15	15
2018-03-17	15	15	15	15
2018-03-18	15	15	15	15
2018-03-19	15	15	15	15
2018-03-20	15	15	15	15
2018-03-21	15	15	15	15
2018-03-22	15	15	15	15
2018-03-23	15	15	15	15
2018-03-24	15	15	15	15
2018-03-25	15	15	15	15
2018-03-26	15	15	15	15
2018-03-27	15	15	15	15
2018-03-28	15	15	15	15
2018-03-29	15	15	15	15
2018-03-30	15	15	15	15
2018-03-31	15	15	15	15
2018-04-01	15	15	15	15
2018-04-02	15	15	15	15
2018-04-03	15	15	15	15
2018-04-04	15	15	15	15
2018-04-05	15	15	15	15
2018-04-06	15	15	15	15
2018-04-07	15	15	15	15
2018-04-08	15	15	15	15
2018-04-09	15	15	15	15
2018-04-10	15	15	15	14
2018-04-11	15	15	14	14
2018-04-12	14	14	14	14
2018-04-13	14	14	14	14
2018-04-14	14	14	14	14
2018-04-15	14	14	14	14
2018-04-16	14	14	14	14
2018-04-17	14	14	14	14
2018-04-18	14	14	14	14
2018-04-19	14	14	14	14
2018-04-20	14	14	14	14
2018-04-21	14	14	14	14
2018-04-22	14	14	14	14
2018-04-23	14	14	14	14
2018-04-24	14	14	14	14
2018-04-25	14	14	14	14
2018-04-26	14	14	14	14
2018-04-27	14	14	14	14
2018-04-28	14	14	14	14
2018-04-29	14	14	14	14
2018-04-30	14	14	14	13.6
2018-05-01	14	14	13.6	13.6
2018-05-02	13.6	13.6	13.6	13.6
2018-05-03	13.6	13.6	13.6	13.6
2018-05-04	13.6	13.6	13.6	13.6
2018-05-05	13.6	13.6	13.6	13.6
2018-05-06	13.6	13.6	13.6	12
2018-05-07	13.6	13.6	12	12
2018-05-08	12	12	12	12
2018-05-09	12	12	12	12
2018-05-10	12	12	12	12
2018-05-11	12	12	12	12
2018-05-12	12	12	12	12
2018-05-13	12	12	12	12
2018-05-14	12	12	12	12
2018-05-15	12	12	12	12
2018-05-16	12	12	12	12
2018-05-17	12	12	12	11
2018-05-18	12	12	11	11
2018-05-19	11	11	11	11
2018-05-20	11	11	11	11
2018-05-21	11	11	11	11
2018-05-22	11	11	11	11
2018-05-23	11	11	11	11
2018-05-24	11	11	11	11
2018-05-25	11	11	11	11
2018-05-26	11	11	11	10.6
2018-05-27	11	11	10.6	10.6
2018-05-28	10.6	10.6	10.6	10.6
2018-05-29	10.6	10.6	10.6	10.6
2018-05-30	10.6	10.6	10.6	10.6
2018-05-31	10.6	10.6	10.6	10.6
2018-06-01	10.6	10.6	10.6	10.6
2018-06-02	10.6	10.6	10.6	10.6
2018-06-03	10.6	10.6	10.6	10.6
2018-06-04	10.6	10.6	10.6	10.6
2018-06-05	10.6	10.6	10.6	10.6
2018-06-06	10.6	10.6	10.6	10.6
2018-06-07	10.6	10.6	10.6	10.6
2018-06-08	10.6	10.6	10.6	10.6
2018-06-09	10.6	10.6	10.6	10.6
2018-06-10	10.6	10.6	10.6	10.6
2018-06-11	10.6	10.6	10.6	10.6
2018-06-12	10.6	10.6	10.6	10.6
2018-06-13	10.6	10.6	10.6	10.6
2018-06-14	10.6	10.6	10.6	10.6
2018-06-15	10.6	10.6	10.6	10.6
2018-06-16	10.6	10.6	10.6	10.6
2018-06-17	10.6	10.6	10.6	10.6
2018-06-18	10.6	10.6	10.6	10.6
2018-06-19	10.6	10.6	10.6	10.6
2018-06-20	10.6	10.6	10.6	10.6
2018-06-21	10.6	10.6	10.6	10.6
2018-06-22	10.6	10.6	10.6	10.6
2018-06-23	10.6	10.6	10.6	10.6
2018-06-24	10.6	10.6	10.6	10.6
2018-06-25	10.6	10.6	10.6	10.6
2018-06-26	10.6	10.6	10.6	10.6
2018-06-27	10.6	10.6	10.6	10.6
2018-06-28	10.6	10.6	10.6	10.6
2018-06-29	10.6	10.6	10.6	10.6
2018-06-30	10.6	10.6	10.6	10.6
2018-07-01	10.6	10.6	10.6	10.6
2018-07-02	10.6	10.6	10.6	10.6
2018-07-03	10.6	10.6	10.6	10.6
2018-07-04	10.6	10.6	10.6	10.6
2018-07-05	10.6	10.6	10.6	10.6
2018-07-06	10.6	10.6	10.6	10.6
2018-07-07	10.6	10.6	10.6	10.6
2018-07-08	10.6	10.6	10.6	10.6
2018-07-09	10.6	10.6	10.6	10.6
2018-07-10	10.6	10.6	10.6	10.6
2018-07-11	10.6	10.6	10.6	10.6
2018-07-12	10.6	10.6	10.6	10.6
2018-07-13	10.6	10.6	10.6	10.6
2018-07-14	10.6	10.6	10.6	10.6
2018-07-15	10.6	10.6	10.6	10.6
2018-07-16	10.6	10.6	10.6	10.6
2018-07-17	10.6	10.6	10.6	10.6
2018-07-18	10.6	10.6	10.6	10.6
2018-07-19	10.6	10.6	10.6	10.6
2018-07-20	10.6	10.6	10.6	10.6
2018-07-21	10.6	10.6	10.6	10.6
2018-07-22	10.6	10.6	10.6	10.6
2018-07-23	10.6	10.6	10.6	10.6
2018-07-24	10.6	10.6	10.6	10.6
2018-07-25	10.6	10.6	10.6	10.6
2018-07-26	10.6	10.6	10.6	10.6
2018-07-27	10.6	10.6	10.6	10.6
2018-07-28	10.6	10.6	10.6	10.6
2018-07-29	10.6	10.6	10.6	10.6
2018-07-30	10.6	10.6	10.6	10
2018-07-31	10.6	10.6	10	10
2018-08-01	10	10	10	10
2018-08-02	10	10	10	10
2018-08-03	10	10	10	10
2018-08-04	10	10	10	10
2018-08-05	10	10	10	10
2018-08-06	10	10	10	10
2018-08-07	10	10	10	10
2018-08-08	10	10	10	10
2018-08-09	10	10	10	10
2018-08-10	10	10	10	10
2018-08-11	10	10	10	10
2018-08-12	10	10	10	10
2018-08-13	10	10	10	10
2018-08-14	10	10	10	10
2018-08-15	10	10	10	10
2018-08-16	10	10	10	10
2018-08-17	10	10	10	10
2018-08-18	10	10	10	10
2018-08-19	10	10	10	10
2018-08-20	10	10	10	10
2018-08-21	10	10	10	9.6
2018-08-22	10	10	9.6	9.6
2018-08-23	9.6	9.6	9.6	9.6
2018-08-24	9.6	9.6	9.6	9.6
2018-08-25	9.6	9.6	9.6	9.6
2018-08-26	9.6	9.6	9.6	9.6
2018-08-27	9.6	9.6	9.6	9.6
2018-08-28	9.6	9.6	9.6	9.2
2018-08-29	9.6	9.6	9.2	9.2
2018-08-30	9.2	9.2	9.2	9.2
2018-08-31	9.2	9.2	9.2	9.2
2018-09-01	9.2	9.2	9.2	9.2
2018-09-02	9.2	9.2	9.2	9.2
2018-09-03	9.2	9.2	9.2	9.2
2018-09-04	9.2	9.2	9.2	9.2
2018-09-05	9.2	9.2	9.2	9.2
2018-09-06	9.2	9.2	9.2	9.2
2018-09-07	9.2	9.2	9.2	9.1
2018-09-08	9.2	9.2	9.1	9.1
2018-09-09	9.1	9.1	9.1	9.1
2018-09-10	9.1	9.1	9.1	9
2018-09-11	9.1	9.1	9	9
2018-09-12	9	9	9	9
2018-09-13	9	9	9	9
2018-09-14	9	9	9	9
2018-09-15	9	9	9	9
2018-09-16	9	9	9	9
2018-09-17	9	9	9	9
2018-09-18	9	9	9	9
2018-09-19	9	9	9	9
2018-09-20	9	9	9	9
2018-09-21	9	9	9	9
2018-09-22	9	9	9	9
2018-09-23	9	9	9	9
2018-09-24	9	9	9	9
2018-09-25	9	9	9	9
2018-09-26	9	9	9	9
2018-09-27	9	9	9	9
2018-09-28	9	9	9	9
2018-09-29	9	9	9	9
2018-09-30	9	9	9	9
2018-10-01	9	9	9	9
2018-10-02	9	9	9	9
2018-10-03	9	9	9	9
2018-10-04	9	9	9	9
2018-10-05	9	9	9	9
2018-10-06	9	9	9	9
2018-10-07	9	9	9	9
2018-10-08	9	9	9	9
2018-10-09	9	9	9	9
2018-10-10	9	9	9	9
2018-10-11	9	9	9	9
2018-10-12	9	9	9	9
2018-10-13	9	9	9	9
2018-10-14	9	9	9	9
2018-10-15	9	9	9	9
2018-10-16	9	9	9	9
2018-10-17	9	9	9	9
2018-10-18	9	9	9	9
2018-10-19	9	9	9	9
2018-10-20	9	9	9	9
2018-10-21	9	9	9	9
2018-10-22	9	9	9	9
2018-10-23	9	9	9	9
2018-10-24	9	9	9	9
2018-10-25	9	9	9	9
2018-10-26	9	9	9	9
2018-10-27	9	9	9	9
2018-10-28	9	9	9	9
2018-10-29	9	9	9	9
2018-10-30	9	9	9	9
2018-10-31	9	9	9	9
2018-11-01	9	9	9	9
2018-11-02	9	9	9	9
2018-11-03	9	9	9	9
2018-11-04	9	9	9	9
2018-11-05	9	9	9	9
2018-11-06	9	9	9	9
2018-11-07	9	9	9	9
2018-11-08	9	9	9	9
2018-11-09	9	9	9	9
2018-11-10	9	9	9	9
2018-11-11	9	9	9	9
2018-11-12	9	9	9	9
2018-11-13	9	9	9	9
2018-11-14	9	9	9	9
2018-11-15	9	9	9	9
2018-11-16	9	9	9	9
2018-11-17	9	9	9	9
2018-11-18	9	9	9	9
2018-11-19	9	9	9	9
2018-11-20	9	9	9	9
2018-11-21	9	9	9	9
2018-11-22	9	9	9	9
2018-11-23	9	9	9	9
2018-11-24	9	9	9	9
2018-11-25	9	9	9	9
2018-11-26	9	9	9	9
2018-11-27	9	9	9	9
2018-11-28	9	9	9	9
2018-11-29	9	9	9	9
2018-11-30	9	9	9	9
2018-12-01	9	9	9	9
2018-12-02	9	9	9	9
2018-12-03	9	9	9	9
2018-12-04	9	9	9	9
2018-12-05	9	9	9	9
2018-12-06	9	9	9	9
2018-12-07	9	9	9	9
2018-12-08	9	9	9	9
2018-12-09	9	9	9	9
2018-12-10	9	9	9	9
2018-12-11	9	9	9	9
2018-12-12	9	9	9	9
2018-12-13	9	9	9	9
2018-12-14	9	9	9	9
2018-12-15	9	9	9	9
2018-12-16	9	9	9	9
2018-12-17	9	9	9	9
2018-12-18	9	9	9	9
2018-12-19	9	9	9	9
2018-12-20	9	9	9	9
2018-12-21	9	9	9	9
2018-12-22	9	9	9	9
2018-12-23	9	9	9	9
2018-12-24	9	9	9	9
2018-12-25	9	9	9	9
2018-12-26	9	9	9	9
2018-12-27	9	9	9	9
2018-12-28	9	9	9	9
2018-12-29	9	9	9	9
2018-12-30	9	9	9	9
2018-12-31	9	9	9	9
2019-01-01	9	9	9	9
2019-01-02	9	9	9	9
2019-01-03	9	9	9	9
2019-01-04	9	9	9	9
2019-01-05	9	9	9	9
2019-01-06	9	9	9	9
2019-01-07	9	9	9	9
2019-01-08	9	9	9	9
2019-01-09	9	9	9	9
2019-01-10	9	9	9	9
2019-01-11	9	9	9	9
2019-01-12	9	9	9	9
2019-01-13	9	9	9	9
2019-01-14	9	9	9	9
2019-01-15	9	9	9	9
2019-01-16	9	9	9	9
2019-01-17	9	9	9	9
2019-01-18	9	9	9	9.4
2019-01-19	9	9	9.4	9.4
2019-01-20	9.4	9.4	9.4	9.4
2019-01-21	9.4	9.4	9.4	9.4
2019-01-22	9.4	9.4	9.4	9.4
2019-01-23	9.4	9.4	9.4	9.4
2019-01-24	9.4	9.4	9.4	9.4
2019-01-25	9.4	9.4	9.4	9.4
2019-01-26	9.4	9.4	9.4	9.4
2019-01-27	9.4	9.4	9.4	9.4
2019-01-28	9.4	9.4	9.4	9.4
2019-01-29	9.4	9.4	9.4	9.4
2019-01-30	9.4	9.4	9.4	9.4
2019-01-31	9.4	9.4	9.4	9.4
2019-02-01	9.4	9.4	9.4	9.4
2019-02-02	9.4	9.4	9.4	9.4
2019-02-03	9.4	9.4	9.4	9.4
2019-02-04	9.4	9.4	9.4	9.4
2019-02-05	9.4	9.4	9.4	9.4
2019-02-06	9.4	9.4	9.4	9.4
2019-02-07	9.4	9.4	9.4	9.4
2019-02-08	9.4	9.4	9.4	9.4
2019-02-09	9.4	9.4	9.4	9.4
2019-02-10	9.4	9.4	9.4	9.4
2019-02-11	9.4	9.4	9.4	9.4
2019-02-12	9.4	9.4	9.4	9.4
2019-02-13	9.4	9.4	9.4	9.4
2019-02-14	9.4	9.4	9.4	9.4
2019-02-15	9.4	9.4	9.4	9.4
2019-02-16	9.4	9.4	9.4	9.4
2019-02-17	9.4	9.4	9.4	9.4
2019-02-18	9.4	9.4	9.4	9.4
2019-02-19	9.4	9.4	9.4	9.4
2019-02-20	9.4	9.4	9.4	9.4
2019-02-21	9.4	9.4	9.4	9.4
2019-02-22	9.4	9.4	9.4	9.4
2019-02-23	9.4	9.4	9.4	9.4
2019-02-24	9.4	9.4	9.4	9.4
2019-02-25	9.4	9.4	9.4	9.4
2019-02-26	9.4	9.4	9.4	9.4
2019-02-27	9.4	9.4	9.4	9.4
2019-02-28	9.4	9.4	9.4	9.4
2019-03-01	9.4	9.4	9.4	9.4
2019-03-02	9.4	9.4	9.4	9.4
2019-03-03	9.4	9.4	9.4	9.4
2019-03-04	9.4	9.4	9.4	9.4
2019-03-05	9.4	9.4	9.4	9.4
2019-03-06	9.4	9.4	9.4	9.4
2019-03-07	9.4	9.4	9.4	9.4
2019-03-08	9.4	9.4	9.4	9.4
2019-03-09	9.4	9.4	9.4	9.4
2019-03-10	9.4	9.4	9.4	9.4
2019-03-11	9.4	9.4	9.4	9.4
2019-03-12	9.4	9.4	9.4	9.4
2019-03-13	9.4	9.4	9.4	9.4
2019-03-14	9.4	9.4	9.4	9.4
2019-03-15	9.4	9.4	9.4	9.2
2019-03-16	9.4	9.4	9.2	9.2
2019-03-17	9.2	9.2	9.2	9.2
2019-03-18	9.2	9.2	9.2	9.2
2019-03-19	9.2	9.2	9.2	9.2
2019-03-20	9.2	9.2	9.2	9.2
2019-03-21	9.2	9.2	9.2	9.2
2019-03-22	9.2	9.2	9.2	9.2
2019-03-23	9.2	9.2	9.2	9.2
2019-03-24	9.2	9.2	9.2	9.2
2019-03-25	9.2	9.2	9.2	9.2
2019-03-26	9.2	9.2	9.2	9.2
2019-03-27	9.2	9.2	9.2	9.2
2019-03-28	9.2	9.2	9.2	9.2
2019-03-29	9.2	9.2	9.2	9.2
2019-03-30	9.2	9.2	9.2	9.2
2019-03-31	9.2	9.2	9.2	9.2
2019-04-01	9.2	9.2	9.2	9.2
2019-04-02	9.2	9.2	9.2	9.2
2019-04-03	9.2	9.2	9.2	9.2
2019-04-04	9.2	9.2	9.2	9.2
2019-04-05	9.2	9.2	9.2	9.2
2019-04-06	9.2	9.2	9.2	9.2
2019-04-07	9.2	9.2	9.2	9.2
2019-04-08	9.2	9.2	9.2	9.2
2019-04-09	9.2	9.2	9.2	9.2
2019-04-10	9.2	9.2	9.2	9.2
2019-04-11	9.2	9.2	9.2	9.2
2019-04-12	9.2	9.2	9.2	9.2
2019-04-13	9.2	9.2	9.2	9.2
2019-04-14	9.2	9.2	9.2	9.2
2019-04-15	9.2	9.2	9.2	9.2
2019-04-16	9.2	9.2	9.2	9.2
2019-04-17	9.2	9.2	9.2	9.2
2019-04-18	9.2	9.2	9.2	9.2
2019-04-19	9.2	9.2	9.2	9.2
2019-04-20	9.2	9.2	9.2	9.2
2019-04-21	9.2	9.2	9.2	9.2
2019-04-22	9.2	9.2	9.2	9.2
2019-04-23	9.2	9.2	9.2	9.2
2019-04-24	9.2	9.2	9.2	9.2
2019-04-25	9.2	9.2	9.2	9.2
2019-04-26	9.2	9.2	9.2	9.2
2019-04-27	9.2	9.2	9.2	9.2
2019-04-28	9.2	9.2	9.2	9.2
2019-04-29	9.2	9.2	9.2	9.2
2019-04-30	9.2	9.2	9.2	9.2
2019-05-01	9.2	9.2	9.2	9.2
2019-05-02	9.2	9.2	9.2	9.2
2019-05-03	9.2	9.2	9.2	9.2
2019-05-04	9.2	9.2	9.2	9.2
2019-05-05	9.2	9.2	9.2	9.2
2019-05-06	9.2	9.2	9.2	9.2
2019-05-07	9.2	9.2	9.2	9.2
2019-05-08	9.2	9.2	9.2	9.2
2019-05-09	9.2	9.2	9.2	9.2
2019-05-10	9.2	9.2	9.2	9.2
2019-05-11	9.2	9.2	9.2	9.2
2019-05-12	9.2	9.2	9.2	9.2
2019-05-13	9.2	9.2	9.2	9.2
2019-05-14	9.2	9.2	9.2	9.2
2019-05-15	9.2	9.2	9.2	9.2
2019-05-16	9.2	9.2	9.2	9.2
2019-05-17	9.2	9.2	9.2	9.2
2019-05-18	9.2	9.2	9.2	9.2
2019-05-19	9.2	9.2	9.2	9.2
2019-05-20	9.2	9.2	9.2	9.2
2019-05-21	9.2	9.2	9.2	9.2
2019-05-22	9.2	9.2	9.2	9.2
2019-05-23	9.2	9.2	9.2	9.2
2019-05-24	9.2	9.2	9.2	9.2
2019-05-25	9.2	9.2	9.2	9.2
2019-05-26	9.2	9.2	9.2	9.2
2019-05-27	9.2	9.2	9.2	9.2
2019-05-28	9.2	9.2	9.2	9.2
2019-05-29	9.2	9.2	9.2	9.2
2019-05-30	9.2	9.2	9.2	9.2
2019-05-31	9.2	9.2	9.2	9.2
2019-06-01	9.2	9.2	9.2	9.2
2019-06-02	9.2	9.2	9.2	9.2
2019-06-03	9.2	9.2	9.2	9.2
2019-06-04	9.2	9.2	9.2	9.2
2019-06-05	9.2	9.2	9.2	9.2
2019-06-06	9.2	9.2	9.2	9.2
2019-06-07	9.2	9.2	9.2	9.2
2019-06-08	9.2	9.2	9.2	9.2
2019-06-09	9.2	9.2	9.2	9.2
2019-06-10	9.2	9.2	9.2	9.2
2019-06-11	9.2	9.2	9.2	9.2
2019-06-12	9.2	9.2	9.2	9.2
2019-06-13	9.2	9.2	9.2	9.2
2019-06-14	9.2	9.2	9.2	9.2
2019-06-15	9.2	9.2	9.2	9.2
2019-06-16	9.2	9.2	9.2	9.2
2019-06-17	9.2	9.2	9.2	9.2
2019-06-18	9.2	9.2	9.2	9.2
2019-06-19	9.2	9.2	9.2	9.2
2019-06-20	9.2	9.2	9.2	9.2
2019-06-21	9.2	9.2	9.2	9.4
2019-06-22	9.2	9.2	9.4	9.4
2019-06-23	9.4	9.4	9.4	9.4
[truncated: 1,030 more rows]

## Sheet: Experimental data of BP-LSTM
Date	date	Price	X1	X2	X3(BP predicted value)	Y2
2014-01-02	2014-01-02	12
2014-01-03	2014-01-03	11.6
2014-01-04	2014-01-04	11.6	12	11.6	11.5455	11.6
2014-01-05	2014-01-05	11.6	11.6	11.6	11.5981	11.6
2014-01-06	2014-01-06	12.3	11.6	11.6	11.5981	12.3
2014-01-07	2014-01-07	13	11.6	12.3	12.3549	13
2014-01-08	2014-01-08	13	12.3	13	12.9764	13
2014-01-09	2014-01-09	13	13	13	12.9709	13
2014-01-10	2014-01-10	13	13	13	12.9709	13
2014-01-11	2014-01-11	13	13	13	12.9709	13
2014-01-12	2014-01-12	13	13	13	12.9709	13
2014-01-13	2014-01-13	13	13	13	12.9709	13
2014-01-14	2014-01-14	13	13	13	12.9709	13
2014-01-15	2014-01-15	13	13	13	12.9709	13
2014-01-16	2014-01-16	13	13	13	12.9709	13
2014-01-17	2014-01-17	13	13	13	12.9709	13
2014-01-18	2014-01-18	13	13	13	12.9709	13
2014-01-19	2014-01-19	13	13	13	12.9709	13
2014-01-20	2014-01-20	13	13	13	12.9709	13
2014-01-21	2014-01-21	12.8	13	13	12.9709	12.8
2014-01-22	2014-01-22	12.6	13	12.8	12.7678	12.6
2014-01-23	2014-01-23	12.6	12.8	12.6	12.6114	12.6
2014-01-24	2014-01-24	12.6	12.6	12.6	12.617	12.6
2014-01-25	2014-01-25	12.6	12.6	12.6	12.617	12.6
2014-01-26	2014-01-26	12.6	12.6	12.6	12.617	12.6
2014-01-27	2014-01-27	12.6	12.6	12.6	12.617	12.6
2014-01-28	2014-01-28	12.6	12.6	12.6	12.617	12.6
2014-01-29	2014-01-29	12.6	12.6	12.6	12.617	12.6
2014-01-30	2014-01-30	12.6	12.6	12.6	12.617	12.6
2014-01-31	2014-01-31	12.6	12.6	12.6	12.617	12.6
2014-02-01	2014-02-01	12.6	12.6	12.6	12.617	12.6
2014-02-02	2014-02-02	12.6	12.6	12.6	12.617	12.6
2014-02-03	2014-02-03	12.6	12.6	12.6	12.617	12.6
2014-02-04	2014-02-04	12.6	12.6	12.6	12.617	12.6
2014-02-05	2014-02-05	12.6	12.6	12.6	12.617	12.6
2014-02-06	2014-02-06	12.6	12.6	12.6	12.617	12.6
2014-02-07	2014-02-07	12.6	12.6	12.6	12.617	12.6
2014-02-08	2014-02-08	12.6	12.6	12.6	12.617	12.6
2014-02-09	2014-02-09	12.6	12.6	12.6	12.617	12.6
2014-02-10	2014-02-10	12.6	12.6	12.6	12.617	12.6
2014-02-11	2014-02-11	12.6	12.6	12.6	12.617	12.6
2014-02-12	2014-02-12	12.6	12.6	12.6	12.617	12.6
2014-02-13	2014-02-13	12.6	12.6	12.6	12.617	12.6
2014-02-14	2014-02-14	12.6	12.6	12.6	12.617	12.6
2014-02-15	2014-02-15	12.6	12.6	12.6	12.617	12.6
2014-02-16	2014-02-16	12.6	12.6	12.6	12.617	12.6
2014-02-17	2014-02-17	15.6	12.6	12.6	12.617	15.6
2014-02-18	2014-02-18	13	12.6	15.6	13.5789	13
2014-02-19	2014-02-19	13	15.6	13	13.1774	13
2014-02-20	2014-02-20	13	13	13	12.9709	13
2014-02-21	2014-02-21	11.6	13	13	12.9709	11.6
2014-02-22	2014-02-22	11.6	13	11.6	11.6082	11.6
2014-02-23	2014-02-23	11.6	11.6	11.6	11.5981	11.6
2014-02-24	2014-02-24	11.2	11.6	11.6	11.5981	11.2
2014-02-25	2014-02-25	11.2	11.6	11.2	11.2571	11.2
2014-02-26	2014-02-26	11.2	11.2	11.2	11.2698	11.2
2014-02-27	2014-02-27	11.2	11.2	11.2	11.2698	11.2
2014-02-28	2014-02-28	11.2	11.2	11.2	11.2698	11.2
2014-03-01	2014-03-01	11.2	11.2	11.2	11.2698	11.2
2014-03-02	2014-03-02	11.2	11.2	11.2	11.2698	11.2
2014-03-03	2014-03-03	11.2	11.2	11.2	11.2698	11.2
2014-03-04	2014-03-04	12	11.2	11.2	11.2698	12
2014-03-05	2014-03-05	12	11.2	12	12.0572	12
2014-03-06	2014-03-06	12	12	12	11.9449	12
2014-03-07	2014-03-07	12.4	12	12	11.9449	12.4
2014-03-08	2014-03-08	12.4	12	12.4	12.4155	12.4
2014-03-09	2014-03-09	12.4	12.4	12.4	12.426	12.4
2014-03-10	2014-03-10	12.4	12.4	12.4	12.426	12.4
2014-03-11	2014-03-11	12.6	12.4	12.4	12.426	12.6
2014-03-12	2014-03-12	12.6	12.4	12.6	12.6149	12.6
2014-03-13	2014-03-13	12.6	12.6	12.6	12.617	12.6
2014-03-14	2014-03-14	13.6	12.6	12.6	12.617	13.6
2014-03-15	2014-03-15	13.6	12.6	13.6	13.5915	13.6
2014-03-16	2014-03-16	13.6	13.6	13.6	13.6192	13.6
2014-03-17	2014-03-17	13.6	13.6	13.6	13.6192	13.6
2014-03-18	2014-03-18	12.4	13.6	13.6	13.6192	12.4
2014-03-19	2014-03-19	12.4	13.6	12.4	12.3393	12.4
2014-03-20	2014-03-20	12.4	12.4	12.4	12.426	12.4
2014-03-21	2014-03-21	11.6	12.4	12.4	12.426	11.6
2014-03-22	2014-03-22	11.6	12.4	11.6	11.5555	11.6
2014-03-23	2014-03-23	11.6	11.6	11.6	11.5981	11.6
2014-03-24	2014-03-24	11.6	11.6	11.6	11.5981	11.6
2014-03-25	2014-03-25	13	11.6	11.6	11.5981	13
2014-03-26	2014-03-26	13	11.6	13	12.9795	13
2014-03-27	2014-03-27	13	13	13	12.9709	13
2014-03-28	2014-03-28	12.6	13	13	12.9709	12.6
2014-03-29	2014-03-29	12.6	13	12.6	12.5963	12.6
2014-03-30	2014-03-30	12.6	12.6	12.6	12.617	12.6
2014-03-31	2014-03-31	12.6	12.6	12.6	12.617	12.6
2014-04-01	2014-04-01	13	12.6	12.6	12.617	13
2014-04-02	2014-04-02	13	12.6	13	12.9785	13
2014-04-03	2014-04-03	13	13	13	12.9709	13
2014-04-04	2014-04-04	13	13	13	12.9709	13
2014-04-05	2014-04-05	13	13	13	12.9709	13
2014-04-06	2014-04-06	13	13	13	12.9709	13
2014-04-07	2014-04-07	13	13	13	12.9709	13
2014-04-08	2014-04-08	13	13	13	12.9709	13
2014-04-09	2014-04-09	13	13	13	12.9709	13
2014-04-10	2014-04-10	13	13	13	12.9709	13
2014-04-11	2014-04-11	13	13	13	12.9709	13
2014-04-12	2014-04-12	13	13	13	12.9709	13
2014-04-13	2014-04-13	13	13	13	12.9709	13
2014-04-14	2014-04-14	13	13	13	12.9709	13
2014-04-15	2014-04-15	12.6	13	13	12.9709	12.6
2014-04-16	2014-04-16	12.6	13	12.6	12.5963	12.6
2014-04-17	2014-04-17	12.6	12.6	12.6	12.617	12.6
2014-04-18	2014-04-18	12.6	12.6	12.6	12.617	12.6
2014-04-19	2014-04-19	12.6	12.6	12.6	12.617	12.6
2014-04-20	2014-04-20	12.6	12.6	12.6	12.617	12.6
2014-04-21	2014-04-21	12.6	12.6	12.6	12.617	12.6
2014-04-22	2014-04-22	12.7	12.6	12.6	12.617	12.7
2014-04-23	2014-04-23	12.9	12.6	12.7	12.7006	12.9
2014-04-24	2014-04-24	13	12.7	12.9	12.8758	13
2014-04-25	2014-04-25	13	12.9	13	12.9725	13
2014-04-26	2014-04-26	13	13	13	12.9709	13
2014-04-27	2014-04-27	13	13	13	12.9709	13
2014-04-28	2014-04-28	13	13	13	12.9709	13
2014-04-29	2014-04-29	12	13	13	12.9709	12
2014-04-30	2014-04-30	12	13	12	12.0193	12
2014-05-01	2014-05-01	12	12	12	11.9449	12
2014-05-02	2014-05-02	12	12	12	11.9449	12
2014-05-03	2014-05-03	12	12	12	11.9449	12
2014-05-04	2014-05-04	12	12	12	11.9449	12
2014-05-05	2014-05-05	10.6	12	12	11.9449	10.6
2014-05-06	2014-05-06	10.6	12	10.6	10.7251	10.6
2014-05-07	2014-05-07	10.6	10.6	10.6	10.5658	10.6
2014-05-08	2014-05-08	10.6	10.6	10.6	10.5658	10.6
2014-05-09	2014-05-09	10.6	10.6	10.6	10.5658	10.6
2014-05-10	2014-05-10	10.6	10.6	10.6	10.5658	10.6
2014-05-11	2014-05-11	10.6	10.6	10.6	10.5658	10.6
2014-05-12	2014-05-12	10.6	10.6	10.6	10.5658	10.6
2014-05-13	2014-05-13	10.6	10.6	10.6	10.5658	10.6
2014-05-14	2014-05-14	10.6	10.6	10.6	10.5658	10.6
2014-05-15	2014-05-15	10.6	10.6	10.6	10.5658	10.6
2014-05-16	2014-05-16	10	10.6	10.6	10.5658	10
2014-05-17	2014-05-17	10	10.6	10	9.94206	10
2014-05-18	2014-05-18	10	10	10	9.94368	10
2014-05-19	2014-05-19	10	10	10	9.94368	10
2014-05-20	2014-05-20	9.2	10	10	9.94368	9.2
2014-05-21	2014-05-21	8.4	10	9.2	9.30258	8.4
2014-05-22	2014-05-22	8.4	9.2	8.4	8.62161	8.4
2014-05-23	2014-05-23	8.4	8.4	8.4	8.37302	8.4
2014-05-24	2014-05-24	8.4	8.4	8.4	8.37302	8.4
2014-05-25	2014-05-25	8.4	8.4	8.4	8.37302	8.4
2014-05-26	2014-05-26	8.4	8.4	8.4	8.37302	8.4
2014-05-27	2014-05-27	7.8	8.4	8.4	8.37302	7.8
2014-05-28	2014-05-28	7.8	8.4	7.8	7.84868	7.8
2014-05-29	2014-05-29	7.8	7.8	7.8	8.03416	7.8
2014-05-30	2014-05-30	9.6	7.8	7.8	8.03416	9.6
2014-05-31	2014-05-31	8.8	7.8	9.6	9.06698	8.8
2014-06-01	2014-06-01	8	9.6	8.8	8.82626	8
2014-06-02	2014-06-02	8	8.8	8	8.34201	8
2014-06-03	2014-06-03	7	8	8	8.0747	7
2014-06-04	2014-06-04	7	8	7	6.42316	7
2014-06-05	2014-06-05	6.6	7	7	6.88609	6.6
2014-06-06	2014-06-06	5.6	7	6.6	6.30101	5.6
2014-06-07	2014-06-07	5.6	6.6	5.6	6.21712	5.6
2014-06-08	2014-06-08	5.6	5.6	5.6	6.7238	5.6
2014-06-09	2014-06-09	10	5.6	5.6	6.7238	10
2014-06-10	2014-06-10	10	5.6	10	10.0284	10
2014-06-11	2014-06-11	7	10	10	9.94368	7
2014-06-12	2014-06-12	7	10	7	7.03047	7
2014-06-13	2014-06-13	7	7	7	6.88609	7
2014-06-14	2014-06-14	7.2	7	7	6.88609	7.2
2014-06-15	2014-06-15	7.2	7	7.2	7.29238	7.2
2014-06-16	2014-06-16	7.2	7.2	7.2	7.22483	7.2
2014-06-17	2014-06-17	7.2	7.2	7.2	7.22483	7.2
2014-06-18	2014-06-18	7	7.2	7.2	7.22483	7
2014-06-19	2014-06-19	6.8	7.2	7	6.79388	6.8
2014-06-20	2014-06-20	6.6	7	6.8	6.54921	6.6
2014-06-21	2014-06-21	6.6	6.8	6.6	6.42498	6.6
2014-06-22	2014-06-22	6.6	6.6	6.6	6.5106	6.6
2014-06-23	2014-06-23	6.6	6.6	6.6	6.5106	6.6
2014-06-24	2014-06-24	6.6	6.6	6.6	6.5106	6.6
2014-06-25	2014-06-25	6.6	6.6	6.6	6.5106	6.6
2014-06-26	2014-06-26	6.6	6.6	6.6	6.5106	6.6
2014-06-27	2014-06-27	6.6	6.6	6.6	6.5106	6.6
2014-06-28	2014-06-28	6.6	6.6	6.6	6.5106	6.6
2014-06-29	2014-06-29	6.6	6.6	6.6	6.5106	6.6
2014-06-30	2014-06-30	6.6	6.6	6.6	6.5106	6.6
2014-07-01	2014-07-01	6.4	6.6	6.6	6.5106	6.4
2014-07-02	2014-07-02	6.4	6.6	6.4	6.37633	6.4
2014-07-03	2014-07-03	6.4	6.4	6.4	6.44454	6.4
2014-07-04	2014-07-04	6.4	6.4	6.4	6.44454	6.4
2014-07-05	2014-07-05	6.4	6.4	6.4	6.44454	6.4
2014-07-06	2014-07-06	6.4	6.4	6.4	6.44454	6.4
2014-07-07	2014-07-07	6.4	6.4	6.4	6.44454	6.4
2014-07-08	2014-07-08	6.6	6.4	6.4	6.44454	6.6
2014-07-09	2014-07-09	6.6	6.4	6.6	6.56307	6.6
2014-07-10	2014-07-10	6.6	6.6	6.6	6.5106	6.6
2014-07-11	2014-07-11	6.6	6.6	6.6	6.5106	6.6
2014-07-12	2014-07-12	6.6	6.6	6.6	6.5106	6.6
2014-07-13	2014-07-13	6.6	6.6	6.6	6.5106	6.6
2014-07-14	2014-07-14	6.6	6.6	6.6	6.5106	6.6
2014-07-15	2014-07-15	6.4	6.6	6.6	6.5106	6.4
2014-07-16	2014-07-16	6.4	6.6	6.4	6.37633	6.4
2014-07-17	2014-07-17	6.4	6.4	6.4	6.44454	6.4
2014-07-18	2014-07-18	6.4	6.4	6.4	6.44454	6.4
2014-07-19	2014-07-19	6.4	6.4	6.4	6.44454	6.4
2014-07-20	2014-07-20	6.4	6.4	6.4	6.44454	6.4
2014-07-21	2014-07-21	6.4	6.4	6.4	6.44454	6.4
2014-07-22	2014-07-22	6.6	6.4	6.4	6.44454	6.6
2014-07-23	2014-07-23	6.6	6.4	6.6	6.56307	6.6
2014-07-24	2014-07-24	6.4	6.6	6.6	6.5106	6.4
2014-07-25	2014-07-25	6.4	6.6	6.4	6.37633	6.4
2014-07-26	2014-07-26	7.2	6.4	6.4	6.44454	7.2
2014-07-27	2014-07-27	7.2	6.4	7.2	7.39249	7.2
2014-07-28	2014-07-28	7.2	7.2	7.2	7.22483	7.2
2014-07-29	2014-07-29	6.6	7.2	7.2	7.22483	6.6
2014-07-30	2014-07-30	6.6	7.2	6.6	6.13852	6.6
2014-07-31	2014-07-31	6.6	6.6	6.6	6.5106	6.6
2014-08-01	2014-08-01	6.6	6.6	6.6	6.5106	6.6
2014-08-02	2014-08-02	6.6	6.6	6.6	6.5106	6.6
2014-08-03	2014-08-03	6.6	6.6	6.6	6.5106	6.6
2014-08-04	2014-08-04	6.6	6.6	6.6	6.5106	6.6
2014-08-05	2014-08-05	6.6	6.6	6.6	6.5106	6.6
2014-08-06	2014-08-06	6.6	6.6	6.6	6.5106	6.6
2014-08-07	2014-08-07	6.6	6.6	6.6	6.5106	6.6
2014-08-08	2014-08-08	6.6	6.6	6.6	6.5106	6.6
2014-08-09	2014-08-09	6.6	6.6	6.6	6.5106	6.6
2014-08-10	2014-08-10	6.6	6.6	6.6	6.5106	6.6
2014-08-11	2014-08-11	6.6	6.6	6.6	6.5106	6.6
2014-08-12	2014-08-12	6.6	6.6	6.6	6.5106	6.6
2014-08-13	2014-08-13	6.6	6.6	6.6	6.5106	6.6
2014-08-14	2014-08-14	6.6	6.6	6.6	6.5106	6.6
2014-08-15	2014-08-15	7.6	6.6	6.6	6.5106	7.6
2014-08-16	2014-08-16	8.6	6.6	7.6	8.22325	8.6
2014-08-17	2014-08-17	8.6	7.6	8.6	8.5972	8.6
2014-08-18	2014-08-18	8.6	8.6	8.6	8.68629	8.6
2014-08-19	2014-08-19	8.6	8.6	8.6	8.68629	8.6
2014-08-20	2014-08-20	8.6	8.6	8.6	8.68629	8.6
2014-08-21	2014-08-21	8.6	8.6	8.6	8.68629	8.6
2014-08-22	2014-08-22	8.8	8.6	8.6	8.68629	8.8
2014-08-23	2014-08-23	9.1	8.6	8.8	8.8693	9.1
2014-08-24	2014-08-24	9.3	8.8	9.1	9.174	9.3
2014-08-25	2014-08-25	9.5	9.1	9.3	9.30908	9.5
2014-08-26	2014-08-26	9.5	9.3	9.5	9.45157	9.5
2014-08-27	2014-08-27	9.6	9.5	9.5	9.45435	9.6
2014-08-28	2014-08-28	8.4	9.5	9.6	9.53007	8.4
2014-08-29	2014-08-29	8.4	9.6	8.4	8.42998	8.4
2014-08-30	2014-08-30	8.4	8.4	8.4	8.37302	8.4
2014-08-31	2014-08-31	8.4	8.4	8.4	8.37302	8.4
2014-09-01	2014-09-01	9	8.4	8.4	8.37302	9
2014-09-02	2014-09-02	9	8.4	9	8.96567	9
2014-09-03	2014-09-03	8.4	9	9	9.06206	8.4
2014-09-04	2014-09-04	9	9	8.4	8.66588	9
2014-09-05	2014-09-05	9	8.4	9	8.96567	9
2014-09-06	2014-09-06	10.4	9	9	9.06206	10.4
2014-09-07	2014-09-07	10.4	9	10.4	10.4719	10.4
2014-09-08	2014-09-08	10.4	10.4	10.4	10.3443	10.4
2014-09-09	2014-09-09	10.4	10.4	10.4	10.3443	10.4
2014-09-10	2014-09-10	10.4	10.4	10.4	10.3443	10.4
2014-09-11	2014-09-11	10.4	10.4	10.4	10.3443	10.4
2014-09-12	2014-09-12	10.4	10.4	10.4	10.3443	10.4
2014-09-13	2014-09-13	10.4	10.4	10.4	10.3443	10.4
2014-09-14	2014-09-14	10.4	10.4	10.4	10.3443	10.4
2014-09-15	2014-09-15	10.4	10.4	10.4	10.3443	10.4
2014-09-16	2014-09-16	9	10.4	10.4	10.3443	9
2014-09-17	2014-09-17	9	10.4	9	9.08846	9
2014-09-18	2014-09-18	9	9	9	9.06206	9
2014-09-19	2014-09-19	9	9	9	9.06206	9
2014-09-20	2014-09-20	10.4	9	9	9.06206	10.4
2014-09-21	2014-09-21	10.4	9	10.4	10.4719	10.4
2014-09-22	2014-09-22	10.4	10.4	10.4	10.3443	10.4
2014-09-23	2014-09-23	10.4	10.4	10.4	10.3443	10.4
2014-09-24	2014-09-24	10.4	10.4	10.4	10.3443	10.4
2014-09-25	2014-09-25	10.4	10.4	10.4	10.3443	10.4
2014-09-26	2014-09-26	9.2	10.4	10.4	10.3443	9.2
2014-09-27	2014-09-27	9.2	10.4	9.2	9.31032	9.2
2014-09-28	2014-09-28	9.2	9.2	9.2	9.20668	9.2
2014-09-29	2014-09-29	9.2	9.2	9.2	9.20668	9.2
2014-09-30	2014-09-30	9.2	9.2	9.2	9.20668	9.2
2014-10-01	2014-10-01	9.2	9.2	9.2	9.20668	9.2
2014-10-02	2014-10-02	9.2	9.2	9.2	9.20668	9.2
2014-10-03	2014-10-03	9.5	9.2	9.2	9.20668	9.5
2014-10-04	2014-10-04	9.7	9.2	9.5	9.46542	9.7
2014-10-05	2014-10-05	10	9.5	9.7	9.60548	10
2014-10-06	2014-10-06	10	9.7	10	9.86554	10
2014-10-07	2014-10-07	10	10	10	9.94368	10
2014-10-08	2014-10-08	7.6	10	10	9.94368	7.6
2014-10-09	2014-10-09	7.6	10	7.6	7.43394	7.6
2014-10-10	2014-10-10	7.6	7.6	7.6	7.88753	7.6
2014-10-11	2014-10-11	7.6	7.6	7.6	7.88753	7.6
2014-10-12	2014-10-12	7.6	7.6	7.6	7.88753	7.6
2014-10-13	2014-10-13	10.4	7.6	7.6	7.88753	10.4
2014-10-14	2014-10-14	10.4	7.6	10.4	8.98963	10.4
2014-10-15	2014-10-15	10.4	10.4	10.4	10.3443	10.4
2014-10-16	2014-10-16	10.4	10.4	10.4	10.3443	10.4
2014-10-17	2014-10-17	10.4	10.4	10.4	10.3443	10.4
2014-10-18	2014-10-18	10.4	10.4	10.4	10.3443	10.4
2014-10-19	2014-10-19	10.4	10.4	10.4	10.3443	10.4
2014-10-20	2014-10-20	10.4	10.4	10.4	10.3443	10.4
2014-10-21	2014-10-21	9.6	10.4	10.4	10.3443	9.6
2014-10-22	2014-10-22	9.6	10.4	9.6	9.67159	9.6
2014-10-23	2014-10-23	9.6	9.6	9.6	9.54442	9.6
2014-10-24	2014-10-24	9.6	9.6	9.6	9.54442	9.6
2014-10-25	2014-10-25	9.6	9.6	9.6	9.54442	9.6
2014-10-26	2014-10-26	9.6	9.6	9.6	9.54442	9.6
2014-10-27	2014-10-27	9.6	9.6	9.6	9.54442	9.6
2014-10-28	2014-10-28	9.6	9.6	9.6	9.54442	9.6
2014-10-29	2014-10-29	9.6	9.6	9.6	9.54442	9.6
2014-10-30	2014-10-30	9.6	9.6	9.6	9.54442	9.6
2014-10-31	2014-10-31	9.2	9.6	9.6	9.54442	9.2
2014-11-01	2014-11-01	9.2	9.6	9.2	9.22449	9.2
2014-11-02	2014-11-02	9.2	9.2	9.2	9.20668	9.2
2014-11-03	2014-11-03	9.2	9.2	9.2	9.20668	9.2
2014-11-04	2014-11-04	10.4	9.2	9.2	9.20668	10.4
2014-11-05	2014-11-05	10.4	9.2	10.4	10.3883	10.4
2014-11-06	2014-11-06	10.4	10.4	10.4	10.3443	10.4
2014-11-07	2014-11-07	8.4	10.4	10.4	10.3443	8.4
2014-11-08	2014-11-08	8.4	10.4	8.4	8.17542	8.4
2014-11-09	2014-11-09	8.4	8.4	8.4	8.37302	8.4
2014-11-10	2014-11-10	8.4	8.4	8.4	8.37302	8.4
2014-11-11	2014-11-11	9	8.4	8.4	8.37302	9
2014-11-12	2014-11-12	9	8.4	9	8.96567	9
2014-11-13	2014-11-13	9	9	9	9.06206	9
2014-11-14	2014-11-14	8.6	9	9	9.06206	8.6
2014-11-15	2014-11-15	8.6	9	8.6	8.77317	8.6
2014-11-16	2014-11-16	8.6	8.6	8.6	8.68629	8.6
2014-11-17	2014-11-17	8.6	8.6	8.6	8.68629	8.6
2014-11-18	2014-11-18	8.4	8.6	8.6	8.68629	8.4
2014-11-19	2014-11-19	8.4	8.6	8.4	8.50996	8.4
2014-11-20	2014-11-20	8.4	8.4	8.4	8.37302	8.4
2014-11-21	2014-11-21	9.6	8.4	8.4	8.37302	9.6
2014-11-22	2014-11-22	9.6	8.4	9.6	9.53925	9.6
2014-11-23	2014-11-23	9.6	9.6	9.6	9.54442	9.6
2014-11-24	2014-11-24	9.6	9.6	9.6	9.54442	9.6
2014-11-25	2014-11-25	9.6	9.6	9.6	9.54442	9.6
2014-11-26	2014-11-26	8.6	9.6	9.6	9.54442	8.6
2014-11-27	2014-11-27	8.6	9.6	8.6	8.6168	8.6
2014-11-28	2014-11-28	8.6	8.6	8.6	8.68629	8.6
2014-11-29	2014-11-29	8.6	8.6	8.6	8.68629	8.6
2014-11-30	2014-11-30	8.6	8.6	8.6	8.68629	8.6
2014-12-01	2014-12-01	8.6	8.6	8.6	8.68629	8.6
2014-12-02	2014-12-02	8.6	8.6	8.6	8.68629	8.6
2014-12-03	2014-12-03	8.6	8.6	8.6	8.68629	8.6
2014-12-04	2014-12-04	8.6	8.6	8.6	8.68629	8.6
2014-12-05	2014-12-05	8.6	8.6	8.6	8.68629	8.6
2014-12-06	2014-12-06	8.6	8.6	8.6	8.68629	8.6
2014-12-07	2014-12-07	8.6	8.6	8.6	8.68629	8.6
2014-12-08	2014-12-08	8.6	8.6	8.6	8.68629	8.6
2014-12-09	2014-12-09	9	8.6	8.6	8.68629	9
2014-12-10	2014-12-10	9	8.6	9	9.05832	9
2014-12-11	2014-12-11	9	9	9	9.06206	9
2014-12-12	2014-12-12	9	9	9	9.06206	9
2014-12-13	2014-12-13	9	9	9	9.06206	9
2014-12-14	2014-12-14	9	9	9	9.06206	9
2014-12-15	2014-12-15	13.6	9	9	9.06206	13.6
2014-12-16	2014-12-16	13.6	9	13.6	13.696	13.6
2014-12-17	2014-12-17	13.6	13.6	13.6	13.6192	13.6
2014-12-18	2014-12-18	13.6	13.6	13.6	13.6192	13.6
2014-12-19	2014-12-19	15.6	13.6	13.6	13.6192	15.6
2014-12-20	2014-12-20	15.6	13.6	15.6	15.2992	15.6
2014-12-21	2014-12-21	15.6	15.6	15.6	15.5787	15.6
2014-12-22	2014-12-22	15.6	15.6	15.6	15.5787	15.6
2014-12-23	2014-12-23	13.4	15.6	15.6	15.5787	13.4
2014-12-24	2014-12-24	13.4	15.6	13.4	13.125	13.4
2014-12-25	2014-12-25	13.4	13.4	13.4	13.4336	13.4
2014-12-26	2014-12-26	13	13.4	13.4	13.4336	13
2014-12-27	2014-12-27	13	13.4	13	12.9836	13
2014-12-28	2014-12-28	13	13	13	12.9709	13
2014-12-29	2014-12-29	13	13	13	12.9709	13
2014-12-30	2014-12-30	13	13	13	12.9709	13
2014-12-31	2014-12-31	13	13	13	12.9709	13
2015-01-01	2015-01-01	13	13	13	12.9709	13
2015-01-02	2015-01-02	13	13	13	12.9709	13
2015-01-03	2015-01-03	13	13	13	12.9709	13
2015-01-04	2015-01-04	13	13	13	12.9709	13
2015-01-05	2015-01-05	13	13	13	12.9709	13
2015-01-06	2015-01-06	13	13	13	12.9709	13
2015-01-07	2015-01-07	13	13	13	12.9709	13
2015-01-08	2015-01-08	13	13	13	12.9709	13
2015-01-09	2015-01-09	13	13	13	12.9709	13
2015-01-10	2015-01-10	13	13	13	12.9709	13
2015-01-11	2015-01-11	13	13	13	12.9709	13
2015-01-12	2015-01-12	13	13	13	12.9709	13
2015-01-13	2015-01-13	12.4	13	13	12.9709	12.4
2015-01-14	2015-01-14	12.4	13	12.4	12.4292	12.4
2015-01-15	2015-01-15	12.4	12.4	12.4	12.426	12.4
2015-01-16	2015-01-16	12.4	12.4	12.4	12.426	12.4
2015-01-17	2015-01-17	12.4	12.4	12.4	12.426	12.4
2015-01-18	2015-01-18	12.4	12.4	12.4	12.426	12.4
2015-01-19	2015-01-19	12.4	12.4	12.4	12.426	12.4
2015-01-20	2015-01-20	12.4	12.4	12.4	12.426	12.4
2015-01-21	2015-01-21	12.4	12.4	12.4	12.426	12.4
2015-01-22	2015-01-22	13.6	12.4	12.4	12.426	13.6
2015-01-23	2015-01-23	13.6	12.4	13.6	13.6135	13.6
2015-01-24	2015-01-24	13.6	13.6	13.6	13.6192	13.6
2015-01-25	2015-01-25	13.6	13.6	13.6	13.6192	13.6
2015-01-26	2015-01-26	13.6	13.6	13.6	13.6192	13.6
2015-01-27	2015-01-27	13.6	13.6	13.6	13.6192	13.6
2015-01-28	2015-01-28	13.6	13.6	13.6	13.6192	13.6
2015-01-29	2015-01-29	13.6	13.6	13.6	13.6192	13.6
2015-01-30	2015-01-30	13.6	13.6	13.6	13.6192	13.6
2015-01-31	2015-01-31	13.6	13.6	13.6	13.6192	13.6
2015-02-01	2015-02-01	13.6	13.6	13.6	13.6192	13.6
2015-02-02	2015-02-02	13	13.6	13.6	13.6192	13
2015-02-03	2015-02-03	13	13.6	13	13.0066	13
2015-02-04	2015-02-04	13	13	13	12.9709	13
2015-02-05	2015-02-05	13	13	13	12.9709	13
2015-02-06	2015-02-06	13	13	13	12.9709	13
2015-02-07	2015-02-07	13	13	13	12.9709	13
2015-02-08	2015-02-08	13	13	13	12.9709	13
2015-02-09	2015-02-09	11.6	13	13	12.9709	11.6
2015-02-10	2015-02-10	11.6	13	11.6	11.6082	11.6
2015-02-11	2015-02-11	11.6	11.6	11.6	11.5981	11.6
2015-02-12	2015-02-12	11.6	11.6	11.6	11.5981	11.6
2015-02-13	2015-02-13	11.6	11.6	11.6	11.5981	11.6
2015-02-14	2015-02-14	11.6	11.6	11.6	11.5981	11.6
2015-02-15	2015-02-15	11.6	11.6	11.6	11.5981	11.6
2015-02-16	2015-02-16	11.6	11.6	11.6	11.5981	11.6
2015-02-17	2015-02-17	11.6	11.6	11.6	11.5981	11.6
2015-02-18	2015-02-18	11.6	11.6	11.6	11.5981	11.6
2015-02-19	2015-02-19	11.6	11.6	11.6	11.5981	11.6
2015-02-20	2015-02-20	11.6	11.6	11.6	11.5981	11.6
2015-02-21	2015-02-21	11.6	11.6	11.6	11.5981	11.6
2015-02-22	2015-02-22	11.6	11.6	11.6	11.5981	11.6
2015-02-23	2015-02-23	11.6	11.6	11.6	11.5981	11.6
2015-02-24	2015-02-24	11.6	11.6	11.6	11.5981	11.6
2015-02-25	2015-02-25	11.6	11.6	11.6	11.5981	11.6
2015-02-26	2015-02-26	11.6	11.6	11.6	11.5981	11.6
2015-02-27	2015-02-27	11.6	11.6	11.6	11.5981	11.6
2015-02-28	2015-02-28	11.6	11.6	11.6	11.5981	11.6
2015-03-01	2015-03-01	11.6	11.6	11.6	11.5981	11.6
2015-03-02	2015-03-02	11.6	11.6	11.6	11.5981	11.6
2015-03-03	2015-03-03	11.6	11.6	11.6	11.5981	11.6
2015-03-04	2015-03-04	11.6	11.6	11.6	11.5981	11.6
2015-03-05	2015-03-05	11.6	11.6	11.6	11.5981	11.6
2015-03-06	2015-03-06	11.6	11.6	11.6	11.5981	11.6
2015-03-07	2015-03-07	11.6	11.6	11.6	11.5981	11.6
2015-03-08	2015-03-08	11.6	11.6	11.6	11.5981	11.6
2015-03-09	2015-03-09	11.6	11.6	11.6	11.5981	11.6
2015-03-10	2015-03-10	11.6	11.6	11.6	11.5981	11.6
2015-03-11	2015-03-11	11.6	11.6	11.6	11.5981	11.6
2015-03-12	2015-03-12	11.6	11.6	11.6	11.5981	11.6
2015-03-13	2015-03-13	11.6	11.6	11.6	11.5981	11.6
2015-03-14	2015-03-14	11.6	11.6	11.6	11.5981	11.6
2015-03-15	2015-03-15	11.6	11.6	11.6	11.5981	11.6
2015-03-16	2015-03-16	11.6	11.6	11.6	11.5981	11.6
2015-03-17	2015-03-17	11.6	11.6	11.6	11.5981	11.6
2015-03-18	2015-03-18	11.6	11.6	11.6	11.5981	11.6
2015-03-19	2015-03-19	10	11.6	11.6	11.5981	10
2015-03-20	2015-03-20	10	11.6	10	9.79565	10
2015-03-21	2015-03-21	10	10	10	9.94368	10
2015-03-22	2015-03-22	10	10	10	9.94368	10
2015-03-23	2015-03-23	10	10	10	9.94368	10
2015-03-24	2015-03-24	9.6	10	10	9.94368	9.6
2015-03-25	2015-03-25	9.6	10	9.6	9.64643	9.6
2015-03-26	2015-03-26	9.6	9.6	9.6	9.54442	9.6
2015-03-27	2015-03-27	9.6	9.6	9.6	9.54442	9.6
2015-03-28	2015-03-28	9.6	9.6	9.6	9.54442	9.6
2015-03-29	2015-03-29	9.6	9.6	9.6	9.54442	9.6
2015-03-30	2015-03-30	9.6	9.6	9.6	9.54442	9.6
2015-03-31	2015-03-31	9.6	9.6	9.6	9.54442	9.6
2015-04-01	2015-04-01	9.2	9.6	9.6	9.54442	9.2
2015-04-02	2015-04-02	9.2	9.6	9.2	9.22449	9.2
2015-04-03	2015-04-03	9.2	9.2	9.2	9.20668	9.2
2015-04-04	2015-04-04	9.2	9.2	9.2	9.20668	9.2
2015-04-05	2015-04-05	9.2	9.2	9.2	9.20668	9.2
2015-04-06	2015-04-06	9.2	9.2	9.2	9.20668	9.2
2015-04-07	2015-04-07	9.2	9.2	9.2	9.20668	9.2
2015-04-08	2015-04-08	9.2	9.2	9.2	9.20668	9.2
2015-04-09	2015-04-09	9.2	9.2	9.2	9.20668	9.2
2015-04-10	2015-04-10	9.2	9.2	9.2	9.20668	9.2
2015-04-11	2015-04-11	9.2	9.2	9.2	9.20668	9.2
2015-04-12	2015-04-12	9.2	9.2	9.2	9.20668	9.2
2015-04-13	2015-04-13	9	9.2	9.2	9.20668	9
2015-04-14	2015-04-14	9	9.2	9	9.03231	9
2015-04-15	2015-04-15	9	9	9	9.06206	9
2015-04-16	2015-04-16	9	9	9	9.06206	9
2015-04-17	2015-04-17	9	9	9	9.06206	9
2015-04-18	2015-04-18	9	9	9	9.06206	9
2015-04-19	2015-04-19	9	9	9	9.06206	9
2015-04-20	2015-04-20	9	9	9	9.06206	9
2015-04-21	2015-04-21	8.6	9	9	9.06206	8.6
2015-04-22	2015-04-22	8.6	9	8.6	8.77317	8.6
2015-04-23	2015-04-23	8.6	8.6	8.6	8.68629	8.6
2015-04-24	2015-04-24	8.6	8.6	8.6	8.68629	8.6
2015-04-25	2015-04-25	8.6	8.6	8.6	8.68629	8.6
2015-04-26	2015-04-26	8.6	8.6	8.6	8.68629	8.6
2015-04-27	2015-04-27	8.5	8.6	8.6	8.68629	8.5
2015-04-28	2015-04-28	8.5	8.6	8.5	8.59731	8.5
2015-04-29	2015-04-29	8.4	8.5	8.5	8.53122	8.4
2015-04-30	2015-04-30	8.4	8.5	8.4	8.43894	8.4
2015-05-01	2015-05-01	8.4	8.4	8.4	8.37302	8.4
2015-05-02	2015-05-02	8.4	8.4	8.4	8.37302	8.4
2015-05-03	2015-05-03	8.4	8.4	8.4	8.37302	8.4
2015-05-04	2015-05-04	8.4	8.4	8.4	8.37302	8.4
2015-05-05	2015-05-05	8.4	8.4	8.4	8.37302	8.4
2015-05-06	2015-05-06	8.4	8.4	8.4	8.37302	8.4
2015-05-07	2015-05-07	8.4	8.4	8.4	8.37302	8.4
2015-05-08	2015-05-08	8.4	8.4	8.4	8.37302	8.4
2015-05-09	2015-05-09	8.4	8.4	8.4	8.37302	8.4
2015-05-10	2015-05-10	8.4	8.4	8.4	8.37302	8.4
2015-05-11	2015-05-11	8.4	8.4	8.4	8.37302	8.4
2015-05-12	2015-05-12	7.6	8.4	8.4	8.37302	7.6
2015-05-13	2015-05-13	7.6	8.4	7.6	7.62069	7.6
2015-05-14	2015-05-14	7.6	7.6	7.6	7.88753	7.6
2015-05-15	2015-05-15	7.6	7.6	7.6	7.88753	7.6
2015-05-16	2015-05-16	7.6	7.6	7.6	7.88753	7.6
2015-05-17	2015-05-17	7.6	7.6	7.6	7.88753	7.6
2015-05-18	2015-05-18	7.6	7.6	7.6	7.88753	7.6
2015-05-19	2015-05-19	7.6	7.6	7.6	7.88753	7.6
2015-05-20	2015-05-20	8	7.6	7.6	7.88753	8
2015-05-21	2015-05-21	8	7.6	8	8.31609	8
2015-05-22	2015-05-22	8.4	8	8	8.0747	8.4
2015-05-23	2015-05-23	8.4	8	8.4	8.3054	8.4
2015-05-24	2015-05-24	8.4	8.4	8.4	8.37302	8.4
2015-05-25	2015-05-25	8.4	8.4	8.4	8.37302	8.4
2015-05-26	2015-05-26	8.4	8.4	8.4	8.37302	8.4
2015-05-27	2015-05-27	8.4	8.4	8.4	8.37302	8.4
2015-05-28	2015-05-28	8.4	8.4	8.4	8.37302	8.4
2015-05-29	2015-05-29	8.4	8.4	8.4	8.37302	8.4
2015-05-30	2015-05-30	8.4	8.4	8.4	8.37302	8.4
2015-05-31	2015-05-31	8.4	8.4	8.4	8.37302	8.4
2015-06-01	2015-06-01	8.4	8.4	8.4	8.37302	8.4
2015-06-02	2015-06-02	8.4	8.4	8.4	8.37302	8.4
2015-06-03	2015-06-03	7.6	8.4	8.4	8.37302	7.6
2015-06-04	2015-06-04	7.6	8.4	7.6	7.62069	7.6
2015-06-05	2015-06-05	7.6	7.6	7.6	7.88753	7.6
2015-06-06	2015-06-06	7.9	7.6	7.6	7.88753	7.9
2015-06-07	2015-06-07	8.1	7.6	7.9	8.23875	8.1
2015-06-08	2015-06-08	8.4	7.9	8.1	8.19057	8.4
2015-06-09	2015-06-09	8.4	8.1	8.4	8.28701	8.4
2015-06-10	2015-06-10	8.4	8.4	8.4	8.37302	8.4
2015-06-11	2015-06-11	8.4	8.4	8.4	8.37302	8.4
2015-06-12	2015-06-12	8.4	8.4	8.4	8.37302	8.4
2015-06-13	2015-06-13	8.4	8.4	8.4	8.37302	8.4
2015-06-14	2015-06-14	6.4	8.4	8.4	8.37302	6.4
2015-06-15	2015-06-15	6.4	8.4	6.4	4.33325	6.4
2015-06-16	2015-06-16	6.4	6.4	6.4	6.44454	6.4
2015-06-17	2015-06-17	6.4	6.4	6.4	6.44454	6.4
2015-06-18	2015-06-18	6.4	6.4	6.4	6.44454	6.4
2015-06-19	2015-06-19	6.4	6.4	6.4	6.44454	6.4
2015-06-20	2015-06-20	6.4	6.4	6.4	6.44454	6.4
2015-06-21	2015-06-21	6.4	6.4	6.4	6.44454	6.4
2015-06-22	2015-06-22	6.4	6.4	6.4	6.44454	6.4
2015-06-23	2015-06-23	6.4	6.4	6.4	6.44454	6.4
2015-06-24	2015-06-24	6.4	6.4	6.4	6.44454	6.4
2015-06-25	2015-06-25	6.4	6.4	6.4	6.44454	6.4
2015-06-26	2015-06-26	6.4	6.4	6.4	6.44454	6.4
2015-06-27	2015-06-27	6.4	6.4	6.4	6.44454	6.4
2015-06-28	2015-06-28	6.4	6.4	6.4	6.44454	6.4
2015-06-29	2015-06-29	6.4	6.4	6.4	6.44454	6.4
2015-06-30	2015-06-30	6.4	6.4	6.4	6.44454	6.4
2015-07-01	2015-07-01	6.4	6.4	6.4	6.44454	6.4
2015-07-02	2015-07-02	5.6	6.4	6.4	6.44454	5.6
2015-07-03	2015-07-03	5.6	6.4	5.6	6.3439	5.6
2015-07-04	2015-07-04	5.6	5.6	5.6	6.7238	5.6
2015-07-05	2015-07-05	5.6	5.6	5.6	6.7238	5.6
2015-07-06	2015-07-06	6.3	5.6	5.6	6.7238	6.3
2015-07-07	2015-07-07	7	5.6	6.3	6.52778	7
2015-07-08	2015-07-08	7	6.3	7	7.02452	7
2015-07-09	2015-07-09	7	7	7	6.88609	7
2015-07-10	2015-07-10	7	7	7	6.88609	7
2015-07-11	2015-07-11	7	7	7	6.88609	7
2015-07-12	2015-07-12	7	7	7	6.88609	7
2015-07-13	2015-07-13	7	7	7	6.88609	7
2015-07-14	2015-07-14	7	7	7	6.88609	7
2015-07-15	2015-07-15	7	7	7	6.88609	7
2015-07-16	2015-07-16	6.4	7	7	6.88609	6.4
2015-07-17	2015-07-17	6.4	7	6.4	6.13112	6.4
2015-07-18	2015-07-18	6.4	6.4	6.4	6.44454	6.4
2015-07-19	2015-07-19	6.4	6.4	6.4	6.44454	6.4
2015-07-20	2015-07-20	6.4	6.4	6.4	6.44454	6.4
2015-07-21	2015-07-21	8.6	6.4	6.4	6.44454	8.6
2015-07-22	2015-07-22	8.6	6.4	8.6	9.21344	8.6
2015-07-23	2015-07-23	8.6	8.6	8.6	8.68629	8.6
2015-07-24	2015-07-24	8.6	8.6	8.6	8.68629	8.6
2015-07-25	2015-07-25	8.6	8.6	8.6	8.68629	8.6
2015-07-26	2015-07-26	8.6	8.6	8.6	8.68629	8.6
2015-07-27	2015-07-27	8.6	8.6	8.6	8.68629	8.6
2015-07-28	2015-07-28	8.6	8.6	8.6	8.68629	8.6
2015-07-29	2015-07-29	13.6	8.6	8.6	8.68629	13.6
2015-07-30	2015-07-30	13.6	8.6	13.6	13.5618	13.6
2015-07-31	2015-07-31	13.6	13.6	13.6	13.6192	13.6
2015-08-01	2015-08-01	13.6	13.6	13.6	13.6192	13.6
2015-08-02	2015-08-02	13.6	13.6	13.6	13.6192	13.6
2015-08-03	2015-08-03	13.6	13.6	13.6	13.6192	13.6
2015-08-04	2015-08-04	13.6	13.6	13.6	13.6192	13.6
2015-08-05	2015-08-05	13.6	13.6	13.6	13.6192	13.6
2015-08-06	2015-08-06	13.6	13.6	13.6	13.6192	13.6
2015-08-07	2015-08-07	8.4	13.6	13.6	13.6192	8.4
2015-08-08	2015-08-08	8.4	13.6	8.4	8.33622	8.4
2015-08-09	2015-08-09	8.4	8.4	8.4	8.37302	8.4
2015-08-10	2015-08-10	8.4	8.4	8.4	8.37302	8.4
2015-08-11	2015-08-11	9	8.4	8.4	8.37302	9
2015-08-12	2015-08-12	9	8.4	9	8.96567	9
2015-08-13	2015-08-13	9	9	9	9.06206	9
2015-08-14	2015-08-14	9	9	9	9.06206	9
2015-08-15	2015-08-15	9	9	9	9.06206	9
2015-08-16	2015-08-16	9	9	9	9.06206	9
2015-08-17	2015-08-17	9	9	9	9.06206	9
2015-08-18	2015-08-18	9	9	9	9.06206	9
2015-08-19	2015-08-19	9	9	9	9.06206	9
2015-08-20	2015-08-20	9	9	9	9.06206	9
2015-08-21	2015-08-21	10.6	9	9	9.06206	10.6
2015-08-22	2015-08-22	10.6	9	10.6	10.7647	10.6
2015-08-23	2015-08-23	10.6	10.6	10.6	10.5658	10.6
2015-08-24	2015-08-24	10.6	10.6	10.6	10.5658	10.6
2015-08-25	2015-08-25	10.6	10.6	10.6	10.5658	10.6
2015-08-26	2015-08-26	10.6	10.6	10.6	10.5658	10.6
2015-08-27	2015-08-27	10.6	10.6	10.6	10.5658	10.6
2015-08-28	2015-08-28	11	10.6	10.6	10.5658	11
2015-08-29	2015-08-29	11	10.6	11	11.0018	11
2015-08-30	2015-08-30	11	11	11	11.0444	11
2015-08-31	2015-08-31	11	11	11	11.0444	11
2015-09-01	2015-09-01	11	11	11	11.0444	11
2015-09-02	2015-09-02	11	11	11	11.0444	11
2015-09-03	2015-09-03	11	11	11	11.0444	11
2015-09-04	2015-09-04	11	11	11	11.0444	11
2015-09-05	2015-09-05	11	11	11	11.0444	11
2015-09-06	2015-09-06	11	11	11	11.0444	11
2015-09-07	2015-09-07	11	11	11	11.0444	11
2015-09-08	2015-09-08	11	11	11	11.0444	11
2015-09-09	2015-09-09	11	11	11	11.0444	11
2015-09-10	2015-09-10	12.6	11	11	11.0444	12.6
2015-09-11	2015-09-11	12.6	11	12.6	12.6712	12.6
2015-09-12	2015-09-12	12.6	12.6	12.6	12.617	12.6
2015-09-13	2015-09-13	12.6	12.6	12.6	12.617	12.6
2015-09-14	2015-09-14	12.6	12.6	12.6	12.617	12.6
2015-09-15	2015-09-15	12.6	12.6	12.6	12.617	12.6
2015-09-16	2015-09-16	12.6	12.6	12.6	12.617	12.6
2015-09-17	2015-09-17	12.6	12.6	12.6	12.617	12.6
2015-09-18	2015-09-18	12.6	12.6	12.6	12.617	12.6
2015-09-19	2015-09-19	12.6	12.6	12.6	12.617	12.6
2015-09-20	2015-09-20	12.6	12.6	12.6	12.617	12.6
2015-09-21	2015-09-21	12.6	12.6	12.6	12.617	12.6
2015-09-22	2015-09-22	12.6	12.6	12.6	12.617	12.6
2015-09-23	2015-09-23	12.6	12.6	12.6	12.617	12.6
2015-09-24	2015-09-24	12.6	12.6	12.6	12.617	12.6
2015-09-25	2015-09-25	12.6	12.6	12.6	12.617	12.6
2015-09-26	2015-09-26	12.6	12.6	12.6	12.617	12.6
2015-09-27	2015-09-27	12.6	12.6	12.6	12.617	12.6
2015-09-28	2015-09-28	12.6	12.6	12.6	12.617	12.6
2015-09-29	2015-09-29	12.6	12.6	12.6	12.617	12.6
2015-09-30	2015-09-30	12.6	12.6	12.6	12.617	12.6
2015-10-01	2015-10-01	12.6	12.6	12.6	12.617	12.6
2015-10-02	2015-10-02	12.6	12.6	12.6	12.617	12.6
2015-10-03	2015-10-03	12.6	12.6	12.6	12.617	12.6
2015-10-04	2015-10-04	12.6	12.6	12.6	12.617	12.6
2015-10-05	2015-10-05	12.6	12.6	12.6	12.617	12.6
2015-10-06	2015-10-06	12.6	12.6	12.6	12.617	12.6
2015-10-07	2015-10-07	12.6	12.6	12.6	12.617	12.6
2015-10-08	2015-10-08	13	12.6	12.6	12.617	13
2015-10-09	2015-10-09	13	12.6	13	12.9785	13
2015-10-10	2015-10-10	13	13	13	12.9709	13
2015-10-11	2015-10-11	13	13	13	12.9709	13
2015-10-12	2015-10-12	13	13	13	12.9709	13
2015-10-13	2015-10-13	13	13	13	12.9709	13
2015-10-14	2015-10-14	13	13	13	12.9709	13
2015-10-15	2015-10-15	8.6	13	13	12.9709	8.6
2015-10-16	2015-10-16	8.6	13	8.6	8.82417	8.6
2015-10-17	2015-10-17	8.6	8.6	8.6	8.68629	8.6
2015-10-18	2015-10-18	8.6	8.6	8.6	8.68629	8.6
2015-10-19	2015-10-19	8.6	8.6	8.6	8.68629	8.6
2015-10-20	2015-10-20	8.6	8.6	8.6	8.68629	8.6
2015-10-21	2015-10-21	10	8.6	8.6	8.68629	10
2015-10-22	2015-10-22	10	8.6	10	10.0325	10
2015-10-23	2015-10-23	10	10	10	9.94368	10
2015-10-24	2015-10-24	10	10	10	9.94368	10
2015-10-25	2015-10-25	10	10	10	9.94368	10
2015-10-26	2015-10-26	10	10	10	9.94368	10
2015-10-27	2015-10-27	10	10	10	9.94368	10
2015-10-28	2015-10-28	10	10	10	9.94368	10
2015-10-29	2015-10-29	10	10	10	9.94368	10
2015-10-30	2015-10-30	10	10	10	9.94368	10
2015-10-31	2015-10-31	10	10	10	9.94368	10
2015-11-01	2015-11-01	10	10	10	9.94368	10
2015-11-02	2015-11-02	10	10	10	9.94368	10
2015-11-03	2015-11-03	10	10	10	9.94368	10
2015-11-04	2015-11-04	10	10	10	9.94368	10
2015-11-05	2015-11-05	10	10	10	9.94368	10
2015-11-06	2015-11-06	10	10	10	9.94368	10
2015-11-07	2015-11-07	10	10	10	9.94368	10
2015-11-08	2015-11-08	10	10	10	9.94368	10
2015-11-09	2015-11-09	10	10	10	9.94368	10
2015-11-10	2015-11-10	10	10	10	9.94368	10
2015-11-11	2015-11-11	10	10	10	9.94368	10
2015-11-12	2015-11-12	10	10	10	9.94368	10
2015-11-13	2015-11-13	10	10	10	9.94368	10
2015-11-14	2015-11-14	10	10	10	9.94368	10
2015-11-15	2015-11-15	10	10	10	9.94368	10
2015-11-16	2015-11-16	10	10	10	9.94368	10
2015-11-17	2015-11-17	13	10	10	9.94368	13
2015-11-18	2015-11-18	13	10	13	13.1612	13
2015-11-19	2015-11-19	13	13	13	12.9709	13
2015-11-20	2015-11-20	13	13	13	12.9709	13
2015-11-21	2015-11-21	13	13	13	12.9709	13
2015-11-22	2015-11-22	13	13	13	12.9709	13
2015-11-23	2015-11-23	13	13	13	12.9709	13
2015-11-24	2015-11-24	13	13	13	12.9709	13
2015-11-25	2015-11-25	13	13	13	12.9709	13
2015-11-26	2015-11-26	13	13	13	12.9709	13
2015-11-27	2015-11-27	13	13	13	12.9709	13
2015-11-28	2015-11-28	13	13	13	12.9709	13
2015-11-29	2015-11-29	13	13	13	12.9709	13
2015-11-30	2015-11-30	13	13	13	12.9709	13
2015-12-01	2015-12-01	13	13	13	12.9709	13
2015-12-02	2015-12-02	13	13	13	12.9709	13
2015-12-03	2015-12-03	13	13	13	12.9709	13
2015-12-04	2015-12-04	10	13	13	12.9709	10
2015-12-05	2015-12-05	10	13	10	10.2729	10
2015-12-06	2015-12-06	10	10	10	9.94368	10
2015-12-07	2015-12-07	10	10	10	9.94368	10
2015-12-08	2015-12-08	10	10	10	9.94368	10
2015-12-09	2015-12-09	10	10	10	9.94368	10
2015-12-10	2015-12-10	10	10	10	9.94368	10
2015-12-11	2015-12-11	10	10	10	9.94368	10
2015-12-12	2015-12-12	10	10	10	9.94368	10
2015-12-13	2015-12-13	10	10	10	9.94368	10
2015-12-14	2015-12-14	10	10	10	9.94368	10
2015-12-15	2015-12-15	10	10	10	9.94368	10
2015-12-16	2015-12-16	10	10	10	9.94368	10
2015-12-17	2015-12-17	10	10	10	9.94368	10
2015-12-18	2015-12-18	10	10	10	9.94368	10
2015-12-19	2015-12-19	10	10	10	9.94368	10
2015-12-20	2015-12-20	10	10	10	9.94368	10
2015-12-21	2015-12-21	10	10	10	9.94368	10
2015-12-22	2015-12-22	10	10	10	9.94368	10
2015-12-23	2015-12-23	10	10	10	9.94368	10
2015-12-24	2015-12-24	10	10	10	9.94368	10
2015-12-25	2015-12-25	11	10	10	9.94368	11
2015-12-26	2015-12-26	11	10	11	10.933	11
2015-12-27	2015-12-27	11	11	11	11.0444	11
2015-12-28	2015-12-28	11	11	11	11.0444	11
2015-12-29	2015-12-29	11	11	11	11.0444	11
2015-12-30	2015-12-30	11	11	11	11.0444	11
2015-12-31	2015-12-31	16	11	11	11.0444	16
2016-01-01	2016-01-01	16	11	16	16.1039	16
2016-01-02	2016-01-02	16	16	16	16.0219	16
2016-01-03	2016-01-03	16	16	16	16.0219	16
2016-01-04	2016-01-04	16	16	16	16.0219	16
2016-01-05	2016-01-05	16	16	16	16.0219	16
2016-01-06	2016-01-06	16	16	16	16.0219	16
2016-01-07	2016-01-07	16	16	16	16.0219	16
2016-01-08	2016-01-08	16	16	16	16.0219	16
2016-01-09	2016-01-09	16	16	16	16.0219	16
2016-01-10	2016-01-10	16	16	16	16.0219	16
2016-01-11	2016-01-11	16	16	16	16.0219	16
2016-01-12	2016-01-12	16	16	16	16.0219	16
2016-01-13	2016-01-13	16	16	16	16.0219	16
2016-01-14	2016-01-14	16	16	16	16.0219	16
2016-01-15	2016-01-15	16	16	16	16.0219	16
2016-01-16	2016-01-16	16.3	16	16	16.0219	16.3
2016-01-17	2016-01-17	16.6	16	16.3	16.0224	16.6
2016-01-18	2016-01-18	16.6	16.3	16.6	16.2233	16.6
2016-01-19	2016-01-19	13.6	16.6	16.6	16.3288	13.6
2016-01-20	2016-01-20	13.6	16.6	13.6	13.701	13.6
2016-01-21	2016-01-21	13.6	13.6	13.6	13.6192	13.6
2016-01-22	2016-01-22	13.6	13.6	13.6	13.6192	13.6
2016-01-23	2016-01-23	13.6	13.6	13.6	13.6192	13.6
2016-01-24	2016-01-24	13.6	13.6	13.6	13.6192	13.6
2016-01-25	2016-01-25	13.6	13.6	13.6	13.6192	13.6
2016-01-26	2016-01-26	13.6	13.6	13.6	13.6192	13.6
2016-01-27	2016-01-27	13.6	13.6	13.6	13.6192	13.6
2016-01-28	2016-01-28	13.6	13.6	13.6	13.6192	13.6
2016-01-29	2016-01-29	13.6	13.6	13.6	13.6192	13.6
2016-01-30	2016-01-30	13.6	13.6	13.6	13.6192	13.6
2016-01-31	2016-01-31	13.6	13.6	13.6	13.6192	13.6
2016-02-01	2016-02-01	13.6	13.6	13.6	13.6192	13.6
2016-02-02	2016-02-02	13.6	13.6	13.6	13.6192	13.6
2016-02-03	2016-02-03	13.6	13.6	13.6	13.6192	13.6
2016-02-04	2016-02-04	13.6	13.6	13.6	13.6192	13.6
2016-02-05	2016-02-05	13.6	13.6	13.6	13.6192	13.6
2016-02-06	2016-02-06	13.6	13.6	13.6	13.6192	13.6
2016-02-07	2016-02-07	13.6	13.6	13.6	13.6192	13.6
2016-02-08	2016-02-08	13.6	13.6	13.6	13.6192	13.6
2016-02-09	2016-02-09	13.6	13.6	13.6	13.6192	13.6
2016-02-10	2016-02-10	13.6	13.6	13.6	13.6192	13.6
2016-02-11	2016-02-11	13.6	13.6	13.6	13.6192	13.6
2016-02-12	2016-02-12	13.6	13.6	13.6	13.6192	13.6
2016-02-13	2016-02-13	13.6	13.6	13.6	13.6192	13.6
2016-02-14	2016-02-14	13.6	13.6	13.6	13.6192	13.6
2016-02-15	2016-02-15	13.6	13.6	13.6	13.6192	13.6
2016-02-16	2016-02-16	13.6	13.6	13.6	13.6192	13.6
2016-02-17	2016-02-17	13.6	13.6	13.6	13.6192	13.6
2016-02-18	2016-02-18	13.6	13.6	13.6	13.6192	13.6
2016-02-19	2016-02-19	13.6	13.6	13.6	13.6192	13.6
2016-02-20	2016-02-20	13.6	13.6	13.6	13.6192	13.6
2016-02-21	2016-02-21	13.6	13.6	13.6	13.6192	13.6
2016-02-22	2016-02-22	13.6	13.6	13.6	13.6192	13.6
2016-02-23	2016-02-23	13.6	13.6	13.6	13.6192	13.6
2016-02-24	2016-02-24	13.6	13.6	13.6	13.6192	13.6
2016-02-25	2016-02-25	13.6	13.6	13.6	13.6192	13.6
2016-02-26	2016-02-26	13.6	13.6	13.6	13.6192	13.6
2016-02-27	2016-02-27	13.6	13.6	13.6	13.6192	13.6
2016-02-28	2016-02-28	13.6	13.6	13.6	13.6192	13.6
2016-02-29	2016-02-29	13.6	13.6	13.6	13.6192	13.6
2016-03-01	2016-03-01	13.6	13.6	13.6	13.6192	13.6
2016-03-02	2016-03-02	13.6	13.6	13.6	13.6192	13.6
2016-03-03	2016-03-03	13.6	13.6	13.6	13.6192	13.6
2016-03-04	2016-03-04	13.6	13.6	13.6	13.6192	13.6
2016-03-05	2016-03-05	12	13.6	13.6	13.6192	12
2016-03-06	2016-03-06	12	13.6	12	11.9424	12
2016-03-07	2016-03-07	12	12	12	11.9449	12
2016-03-08	2016-03-08	12	12	12	11.9449	12
2016-03-09	2016-03-09	12	12	12	11.9449	12
2016-03-10	2016-03-10	8.4	12	12	11.9449	8.4
2016-03-11	2016-03-11	8.4	12	8.4	8.21325	8.4
2016-03-12	2016-03-12	8.4	8.4	8.4	8.37302	8.4
2016-03-13	2016-03-13	8.4	8.4	8.4	8.37302	8.4
2016-03-14	2016-03-14	8.4	8.4	8.4	8.37302	8.4
2016-03-15	2016-03-15	8.4	8.4	8.4	8.37302	8.4
2016-03-16	2016-03-16	8.4	8.4	8.4	8.37302	8.4
2016-03-17	2016-03-17	8.4	8.4	8.4	8.37302	8.4
2016-03-18	2016-03-18	8.4	8.4	8.4	8.37302	8.4
2016-03-19	2016-03-19	8.4	8.4	8.4	8.37302	8.4
2016-03-20	2016-03-20	8.4	8.4	8.4	8.37302	8.4
2016-03-21	2016-03-21	8.4	8.4	8.4	8.37302	8.4
2016-03-22	2016-03-22	8.4	8.4	8.4	8.37302	8.4
2016-03-23	2016-03-23	8.4	8.4	8.4	8.37302	8.4
2016-03-24	2016-03-24	8.4	8.4	8.4	8.37302	8.4
2016-03-25	2016-03-25	8.4	8.4	8.4	8.37302	8.4
2016-03-26	2016-03-26	8.4	8.4	8.4	8.37302	8.4
2016-03-27	2016-03-27	8.4	8.4	8.4	8.37302	8.4
2016-03-28	2016-03-28	8.4	8.4	8.4	8.37302	8.4
2016-03-29	2016-03-29	8.4	8.4	8.4	8.37302	8.4
2016-03-30	2016-03-30	9	8.4	8.4	8.37302	9
2016-03-31	2016-03-31	9	8.4	9	8.96567	9
2016-04-01	2016-04-01	9	9	9	9.06206	9
2016-04-02	2016-04-02	9	9	9	9.06206	9
2016-04-03	2016-04-03	9	9	9	9.06206	9
2016-04-04	2016-04-04	9	9	9	9.06206	9
2016-04-05	2016-04-05	9	9	9	9.06206	9
2016-04-06	2016-04-06	9	9	9	9.06206	9
2016-04-07	2016-04-07	9	9	9	9.06206	9
2016-04-08	2016-04-08	9	9	9	9.06206	9
2016-04-09	2016-04-09	9	9	9	9.06206	9
2016-04-10	2016-04-10	9	9	9	9.06206	9
2016-04-11	2016-04-11	9	9	9	9.06206	9
2016-04-12	2016-04-12	8.7	9	9	9.06206	8.7
2016-04-13	2016-04-13	8.4	9	8.7	8.83566	8.4
2016-04-14	2016-04-14	8.4	8.7	8.4	8.57566	8.4
2016-04-15	2016-04-15	8.4	8.4	8.4	8.37302	8.4
2016-04-16	2016-04-16	8.4	8.4	8.4	8.37302	8.4
2016-04-17	2016-04-17	8.4	8.4	8.4	8.37302	8.4
2016-04-18	2016-04-18	8.4	8.4	8.4	8.37302	8.4
2016-04-19	2016-04-19	8.4	8.4	8.4	8.37302	8.4
2016-04-20	2016-04-20	10.4	8.4	8.4	8.37302	10.4
2016-04-21	2016-04-21	10.4	8.4	10.4	10.3006	10.4
2016-04-22	2016-04-22	10.4	10.4	10.4	10.3443	10.4
2016-04-23	2016-04-23	10.4	10.4	10.4	10.3443	10.4
2016-04-24	2016-04-24	10.4	10.4	10.4	10.3443	10.4
2016-04-25	2016-04-25	10.4	10.4	10.4	10.3443	10.4
2016-04-26	2016-04-26	10.4	10.4	10.4	10.3443	10.4
2016-04-27	2016-04-27	10.4	10.4	10.4	10.3443	10.4
2016-04-28	2016-04-28	10.4	10.4	10.4	10.3443	10.4
2016-04-29	2016-04-29	10.4	10.4	10.4	10.3443	10.4
2016-04-30	2016-04-30	10.4	10.4	10.4	10.3443	10.4
2016-05-01	2016-05-01	10.4	10.4	10.4	10.3443	10.4
2016-05-02	2016-05-02	10.4	10.4	10.4	10.3443	10.4
2016-05-03	2016-05-03	10.4	10.4	10.4	10.3443	10.4
2016-05-04	2016-05-04	10.4	10.4	10.4	10.3443	10.4
2016-05-05	2016-05-05	10.4	10.4	10.4	10.3443	10.4
2016-05-06	2016-05-06	10.4	10.4	10.4	10.3443	10.4
2016-05-07	2016-05-07	10.4	10.4	10.4	10.3443	10.4
2016-05-08	2016-05-08	10.4	10.4	10.4	10.3443	10.4
2016-05-09	2016-05-09	10.4	10.4	10.4	10.3443	10.4
2016-05-10	2016-05-10	10.4	10.4	10.4	10.3443	10.4
2016-05-11	2016-05-11	10.4	10.4	10.4	10.3443	10.4
2016-05-12	2016-05-12	10.4	10.4	10.4	10.3443	10.4
2016-05-13	2016-05-13	10.4	10.4	10.4	10.3443	10.4
2016-05-14	2016-05-14	10.4	10.4	10.4	10.3443	10.4
2016-05-15	2016-05-15	10.4	10.4	10.4	10.3443	10.4
2016-05-16	2016-05-16	10.4	10.4	10.4	10.3443	10.4
2016-05-17	2016-05-17	10.4	10.4	10.4	10.3443	10.4
2016-05-18	2016-05-18	10.6	10.4	10.4	10.3443	10.6
2016-05-19	2016-05-19	10.6	10.4	10.6	10.553	10.6
2016-05-20	2016-05-20	10.6	10.6	10.6	10.5658	10.6
2016-05-21	2016-05-21	10.6	10.6	10.6	10.5658	10.6
2016-05-22	2016-05-22	10.6	10.6	10.6	10.5658	10.6
2016-05-23	2016-05-23	10.6	10.6	10.6	10.5658	10.6
2016-05-24	2016-05-24	10.6	10.6	10.6	10.5658	10.6
2016-05-25	2016-05-25	10.6	10.6	10.6	10.5658	10.6
2016-05-26	2016-05-26	10.6	10.6	10.6	10.5658	10.6
2016-05-27	2016-05-27	10.6	10.6	10.6	10.5658	10.6
2016-05-28	2016-05-28	10.6	10.6	10.6	10.5658	10.6
2016-05-29	2016-05-29	10.6	10.6	10.6	10.5658	10.6
2016-05-30	2016-05-30	10.6	10.6	10.6	10.5658	10.6
2016-05-31	2016-05-31	10	10.6	10.6	10.5658	10
2016-06-01	2016-06-01	9	10.6	10	9.94206	9
2016-06-02	2016-06-02	9	10	9	9.09198	9
2016-06-03	2016-06-03	9	9	9	9.06206	9
2016-06-04	2016-06-04	9	9	9	9.06206	9
2016-06-05	2016-06-05	9	9	9	9.06206	9
2016-06-06	2016-06-06	9	9	9	9.06206	9
2016-06-07	2016-06-07	9	9	9	9.06206	9
2016-06-08	2016-06-08	9	9	9	9.06206	9
2016-06-09	2016-06-09	9	9	9	9.06206	9
2016-06-10	2016-06-10	9	9	9	9.06206	9
2016-06-11	2016-06-11	9	9	9	9.06206	9
2016-06-12	2016-06-12	9	9	9	9.06206	9
2016-06-13	2016-06-13	9	9	9	9.06206	9
2016-06-14	2016-06-14	9	9	9	9.06206	9
2016-06-15	2016-06-15	9	9	9	9.06206	9
2016-06-16	2016-06-16	9.6	9	9	9.06206	9.6
2016-06-17	2016-06-17	9.6	9	9.6	9.60739	9.6
2016-06-18	2016-06-18	9.6	9.6	9.6	9.54442	9.6
2016-06-19	2016-06-19	9.6	9.6	9.6	9.54442	9.6
2016-06-20	2016-06-20	9.6	9.6	9.6	9.54442	9.6
2016-06-21	2016-06-21	9.6	9.6	9.6	9.54442	9.6
2016-06-22	2016-06-22	9.6	9.6	9.6	9.54442	9.6
2016-06-23	2016-06-23	9.6	9.6	9.6	9.54442	9.6
2016-06-24	2016-06-24	9.6	9.6	9.6	9.54442	9.6
2016-06-25	2016-06-25	9.6	9.6	9.6	9.54442	9.6
2016-06-26	2016-06-26	9.6	9.6	9.6	9.54442	9.6
2016-06-27	2016-06-27	9.6	9.6	9.6	9.54442	9.6
2016-06-28	2016-06-28	9.6	9.6	9.6	9.54442	9.6
2016-06-29	2016-06-29	9.6	9.6	9.6	9.54442	9.6
2016-06-30	2016-06-30	9.6	9.6	9.6	9.54442	9.6
2016-07-01	2016-07-01	9.6	9.6	9.6	9.54442	9.6
2016-07-02	2016-07-02	9.6	9.6	9.6	9.54442	9.6
2016-07-03	2016-07-03	9.6	9.6	9.6	9.54442	9.6
2016-07-04	2016-07-04	9.6	9.6	9.6	9.54442	9.6
2016-07-05	2016-07-05	9.6	9.6	9.6	9.54442	9.6
2016-07-06	2016-07-06	9.6	9.6	9.6	9.54442	9.6
2016-07-07	2016-07-07	6.6	9.6	9.6	9.54442	6.6
2016-07-08	2016-07-08	6.6	9.6	6.6	6.3819	6.6
2016-07-09	2016-07-09	6.6	6.6	6.6	6.5106	6.6
2016-07-10	2016-07-10	6.6	6.6	6.6	6.5106	6.6
2016-07-11	2016-07-11	6.6	6.6	6.6	6.5106	6.6
2016-07-12	2016-07-12	6.6	6.6	6.6	6.5106	6.6
2016-07-13	2016-07-13	6.6	6.6	6.6	6.5106	6.6
2016-07-14	2016-07-14	6.6	6.6	6.6	6.5106	6.6
2016-07-15	2016-07-15	6.6	6.6	6.6	6.5106	6.6
2016-07-16	2016-07-16	6.6	6.6	6.6	6.5106	6.6
2016-07-17	2016-07-17	6.6	6.6	6.6	6.5106	6.6
2016-07-18	2016-07-18	6.6	6.6	6.6	6.5106	6.6
2016-07-19	2016-07-19	6.6	6.6	6.6	6.5106	6.6
2016-07-20	2016-07-20	6.6	6.6	6.6	6.5106	6.6
2016-07-21	2016-07-21	6.6	6.6	6.6	6.5106	6.6
2016-07-22	2016-07-22	6.6	6.6	6.6	6.5106	6.6
2016-07-23	2016-07-23	6.6	6.6	6.6	6.5106	6.6
2016-07-24	2016-07-24	6.6	6.6	6.6	6.5106	6.6
2016-07-25	2016-07-25	6.6	6.6	6.6	6.5106	6.6
2016-07-26	2016-07-26	6.6	6.6	6.6	6.5106	6.6
2016-07-27	2016-07-27	6.4	6.6	6.6	6.5106	6.4
2016-07-28	2016-07-28	6.4	6.6	6.4	6.37633	6.4
2016-07-29	2016-07-29	6.4	6.4	6.4	6.44454	6.4
2016-07-30	2016-07-30	6.4	6.4	6.4	6.44454	6.4
2016-07-31	2016-07-31	6.4	6.4	6.4	6.44454	6.4
2016-08-01	2016-08-01	6.4	6.4	6.4	6.44454	6.4
2016-08-02	2016-08-02	6.4	6.4	6.4	6.44454	6.4
2016-08-03	2016-08-03	6.4	6.4	6.4	6.44454	6.4
2016-08-04	2016-08-04	6.4	6.4	6.4	6.44454	6.4
2016-08-05	2016-08-05	6.4	6.4	6.4	6.44454	6.4
2016-08-06	2016-08-06	6.4	6.4	6.4	6.44454	6.4
2016-08-07	2016-08-07	6.4	6.4	6.4	6.44454	6.4
2016-08-08	2016-08-08	6.4	6.4	6.4	6.44454	6.4
2016-08-09	2016-08-09	6.4	6.4	6.4	6.44454	6.4
2016-08-10	2016-08-10	6.4	6.4	6.4	6.44454	6.4
2016-08-11	2016-08-11	6.4	6.4	6.4	6.44454	6.4
2016-08-12	2016-08-12	6.4	6.4	6.4	6.44454	6.4
2016-08-13	2016-08-13	6.4	6.4	6.4	6.44454	6.4
2016-08-14	2016-08-14	6.4	6.4	6.4	6.44454	6.4
2016-08-15	2016-08-15	6.4	6.4	6.4	6.44454	6.4
2016-08-16	2016-08-16	6.4	6.4	6.4	6.44454	6.4
2016-08-17	2016-08-17	6.4	6.4	6.4	6.44454	6.4
2016-08-18	2016-08-18	6.4	6.4	6.4	6.44454	6.4
2016-08-19	2016-08-19	6.4	6.4	6.4	6.44454	6.4
2016-08-20	2016-08-20	6.4	6.4	6.4	6.44454	6.4
2016-08-21	2016-08-21	6.4	6.4	6.4	6.44454	6.4
2016-08-22	2016-08-22	6.4	6.4	6.4	6.44454	6.4
2016-08-23	2016-08-23	6.4	6.4	6.4	6.44454	6.4
2016-08-24	2016-08-24	6.4	6.4	6.4	6.44454	6.4
2016-08-25	2016-08-25	6.4	6.4	6.4	6.44454	6.4
2016-08-26	2016-08-26	6.4	6.4	6.4	6.44454	6.4
2016-08-27	2016-08-27	6.4	6.4	6.4	6.44454	6.4
2016-08-28	2016-08-28	6.4	6.4	6.4	6.44454	6.4
2016-08-29	2016-08-29	6.4	6.4	6.4	6.44454	6.4
2016-08-30	2016-08-30	6.4	6.4	6.4	6.44454	6.4
2016-08-31	2016-08-31	6.4	6.4	6.4	6.44454	6.4
2016-09-01	2016-09-01	6.4	6.4	6.4	6.44454	6.4
2016-09-02	2016-09-02	6.4	6.4	6.4	6.44454	6.4
2016-09-03	2016-09-03	6.4	6.4	6.4	6.44454	6.4
2016-09-04	2016-09-04	6.4	6.4	6.4	6.44454	6.4
2016-09-05	2016-09-05	6.4	6.4	6.4	6.44454	6.4
2016-09-06	2016-09-06	6.4	6.4	6.4	6.44454	6.4
2016-09-07	2016-09-07	6.4	6.4	6.4	6.44454	6.4
2016-09-08	2016-09-08	8.2	6.4	6.4	6.44454	8.2
2016-09-09	2016-09-09	10	6.4	8.2	9.08357	10
2016-09-10	2016-09-10	10	8.2	10	9.66337	10
2016-09-11	2016-09-11	11	10	10	9.94368	11
2016-09-12	2016-09-12	11	10	11	10.933	11
2016-09-13	2016-09-13	11	11	11	11.0444	11
2016-09-14	2016-09-14	11	11	11	11.0444	11
2016-09-15	2016-09-15	11	11	11	11.0444	11
2016-09-16	2016-09-16	11	11	11	11.0444	11
2016-09-17	2016-09-17	11	11	11	11.0444	11
2016-09-18	2016-09-18	11	11	11	11.0444	11
2016-09-19	2016-09-19	11	11	11	11.0444	11
2016-09-20	2016-09-20	11	11	11	11.0444	11
2016-09-21	2016-09-21	11	11	11	11.0444	11
2016-09-22	2016-09-22	11	11	11	11.0444	11
2016-09-23	2016-09-23	11	11	11	11.0444	11
2016-09-24	2016-09-24	11	11	11	11.0444	11
2016-09-25	2016-09-25	11	11	11	11.0444	11
2016-09-26	2016-09-26	11	11	11	11.0444	11
2016-09-27	2016-09-27	11	11	11	11.0444	11
2016-09-28	2016-09-28	11	11	11	11.0444	11
2016-09-29	2016-09-29	11	11	11	11.0444	11
2016-09-30	2016-09-30	11	11	11	11.0444	11
2016-10-01	2016-10-01	11	11	11	11.0444	11
2016-10-02	2016-10-02	11	11	11	11.0444	11
2016-10-03	2016-10-03	11	11	11	11.0444	11
2016-10-04	2016-10-04	11	11	11	11.0444	11
2016-10-05	2016-10-05	11	11	11	11.0444	11
2016-10-06	2016-10-06	11	11	11	11.0444	11
2016-10-07	2016-10-07	11	11	11	11.0444	11
2016-10-08	2016-10-08	11	11	11	11.0444	11
2016-10-09	2016-10-09	11	11	11	11.0444	11
2016-10-10	2016-10-10	11	11	11	11.0444	11
2016-10-11	2016-10-11	11	11	11	11.0444	11
2016-10-12	2016-10-12	11	11	11	11.0444	11
2016-10-13	2016-10-13	11	11	11	11.0444	11
2016-10-14	2016-10-14	11	11	11	11.0444	11
2016-10-15	2016-10-15	11	11	11	11.0444	11
2016-10-16	2016-10-16	11	11	11	11.0444	11
2016-10-17	2016-10-17	11	11	11	11.0444	11
2016-10-18	2016-10-18	11	11	11	11.0444	11
2016-10-19	2016-10-19	11	11	11	11.0444	11
2016-10-20	2016-10-20	11	11	11	11.0444	11
2016-10-21	2016-10-21	11	11	11	11.0444	11
2016-10-22	2016-10-22	11	11	11	11.0444	11
2016-10-23	2016-10-23	11	11	11	11.0444	11
2016-10-24	2016-10-24	11	11	11	11.0444	11
2016-10-25	2016-10-25	11	11	11	11.0444	11
2016-10-26	2016-10-26	11	11	11	11.0444	11
2016-10-27	2016-10-27	11	11	11	11.0444	11
2016-10-28	2016-10-28	11	11	11	11.0444	11
2016-10-29	2016-10-29	11	11	11	11.0444	11
2016-10-30	2016-10-30	11	11	11	11.0444	11
2016-10-31	2016-10-31	11	11	11	11.0444	11
2016-11-01	2016-11-01	11	11	11	11.0444	11
2016-11-02	2016-11-02	11	11	11	11.0444	11
2016-11-03	2016-11-03	11	11	11	11.0444	11
2016-11-04	2016-11-04	11	11	11	11.0444	11
2016-11-05	2016-11-05	11	11	11	11.0444	11
2016-11-06	2016-11-06	11	11	11	11.0444	11
2016-11-07	2016-11-07	11	11	11	11.0444	11
2016-11-08	2016-11-08	11	11	11	11.0444	11
2016-11-09	2016-11-09	11	11	11	11.0444	11
2016-11-10	2016-11-10	11	11	11	11.0444	11
2016-11-11	2016-11-11	11	11	11	11.0444	11
2016-11-12	2016-11-12	11	11	11	11.0444	11
2016-11-13	2016-11-13	11	11	11	11.0444	11
2016-11-14	2016-11-14	11	11	11	11.0444	11
2016-11-15	2016-11-15	11	11	11	11.0444	11
2016-11-16	2016-11-16	11	11	11	11.0444	11
2016-11-17	2016-11-17	11	11	11	11.0444	11
2016-11-18	2016-11-18	11	11	11	11.0444	11
2016-11-19	2016-11-19	11	11	11	11.0444	11
2016-11-20	2016-11-20	11	11	11	11.0444	11
2016-11-21	2016-11-21	11	11	11	11.0444	11
2016-11-22	2016-11-22	11	11	11	11.0444	11
2016-11-23	2016-11-23	11	11	11	11.0444	11
2016-11-24	2016-11-24	11	11	11	11.0444	11
2016-11-25	2016-11-25	11	11	11	11.0444	11
2016-11-26	2016-11-26	11	11	11	11.0444	11
2016-11-27	2016-11-27	11	11	11	11.0444	11
2016-11-28	2016-11-28	11	11	11	11.0444	11
2016-11-29	2016-11-29	11	11	11	11.0444	11
2016-11-30	2016-11-30	11	11	11	11.0444	11
2016-12-01	2016-12-01	11	11	11	11.0444	11
2016-12-02	2016-12-02	11	11	11	11.0444	11
2016-12-03	2016-12-03	11	11	11	11.0444	11
2016-12-04	2016-12-04	11	11	11	11.0444	11
2016-12-05	2016-12-05	11	11	11	11.0444	11
2016-12-06	2016-12-06	11	11	11	11.0444	11
2016-12-07	2016-12-07	11	11	11	11.0444	11
2016-12-08	2016-12-08	11	11	11	11.0444	11
2016-12-09	2016-12-09	13	11	11	11.0444	13
2016-12-10	2016-12-10	13	11	13	12.9923	13
2016-12-11	2016-12-11	13	13	13	12.9709	13
2016-12-12	2016-12-12	13	13	13	12.9709	13
2016-12-13	2016-12-13	13	13	13	12.9709	13
2016-12-14	2016-12-14	13	13	13	12.9709	13
2016-12-15	2016-12-15	13	13	13	12.9709	13
2016-12-16	2016-12-16	13	13	13	12.9709	13
2016-12-17	2016-12-17	13	13	13	12.9709	13
2016-12-18	2016-12-18	13	13	13	12.9709	13
2016-12-19	2016-12-19	13	13	13	12.9709	13
2016-12-20	2016-12-20	13	13	13	12.9709	13
2016-12-21	2016-12-21	13	13	13	12.9709	13
2016-12-22	2016-12-22	13	13	13	12.9709	13
2016-12-23	2016-12-23	13	13	13	12.9709	13
2016-12-24	2016-12-24	13	13	13	12.9709	13
2016-12-25	2016-12-25	13	13	13	12.9709	13
2016-12-26	2016-12-26	13	13	13	12.9709	13
2016-12-27	2016-12-27	13	13	13	12.9709	13
2016-12-28	2016-12-28	13	13	13	12.9709	13
2016-12-29	2016-12-29	13	13	13	12.9709	13
2016-12-30	2016-12-30	13	13	13	12.9709	13
2016-12-31	2016-12-31	13	13	13	12.9709	13
2017-01-01	2017-01-01	13	13	13	12.9709	13
2017-01-02	2017-01-02	13	13	13	12.9709	13
2017-01-03	2017-01-03	13	13	13	12.9709	13
2017-01-04	2017-01-04	13	13	13	12.9709	13
2017-01-05	2017-01-05	13	13	13	12.9709	13
2017-01-06	2017-01-06	13	13	13	12.9709	13
2017-01-07	2017-01-07	13	13	13	12.9709	13
2017-01-08	2017-01-08	13	13	13	12.9709	13
2017-01-09	2017-01-09	13	13	13	12.9709	13
2017-01-10	2017-01-10	13	13	13	12.9709	13
2017-01-11	2017-01-11	13	13	13	12.9709	13
2017-01-12	2017-01-12	13	13	13	12.9709	13
2017-01-13	2017-01-13	13	13	13	12.9709	13
2017-01-14	2017-01-14	13	13	13	12.9709	13
2017-01-15	2017-01-15	13	13	13	12.9709	13
2017-01-16	2017-01-16	13	13	13	12.9709	13
2017-01-17	2017-01-17	13	13	13	12.9709	13
2017-01-18	2017-01-18	13	13	13	12.9709	13
2017-01-19	2017-01-19	14	13	13	12.9709	14
2017-01-20	2017-01-20	14	13	14	13.7595	14
2017-01-21	2017-01-21	14	14	14	13.9322	14
2017-01-22	2017-01-22	14	14	14	13.9322	14
2017-01-23	2017-01-23	14	14	14	13.9322	14
2017-01-24	2017-01-24	14	14	14	13.9322	14
2017-01-25	2017-01-25	14	14	14	13.9322	14
2017-01-26	2017-01-26	14	14	14	13.9322	14
2017-01-27	2017-01-27	14	14	14	13.9322	14
2017-01-28	2017-01-28	14	14	14	13.9322	14
2017-01-29	2017-01-29	14	14	14	13.9322	14
2017-01-30	2017-01-30	14	14	14	13.9322	14
2017-01-31	2017-01-31	14	14	14	13.9322	14
2017-02-01	2017-02-01	14	14	14	13.9322	14
2017-02-02	2017-02-02	14	14	14	13.9322	14
2017-02-03	2017-02-03	14	14	14	13.9322	14
2017-02-04	2017-02-04	14	14	14	13.9322	14
2017-02-05	2017-02-05	14	14	14	13.9322	14
2017-02-06	2017-02-06	14	14	14	13.9322	14
2017-02-07	2017-02-07	14	14	14	13.9322	14
2017-02-08	2017-02-08	14	14	14	13.9322	14
2017-02-09	2017-02-09	14	14	14	13.9322	14
2017-02-10	2017-02-10	14	14	14	13.9322	14
2017-02-11	2017-02-11	14	14	14	13.9322	14
2017-02-12	2017-02-12	14	14	14	13.9322	14
2017-02-13	2017-02-13	14	14	14	13.9322	14
2017-02-14	2017-02-14	14	14	14	13.9322	14
2017-02-15	2017-02-15	14	14	14	13.9322	14
2017-02-16	2017-02-16	14	14	14	13.9322	14
2017-02-17	2017-02-17	14	14	14	13.9322	14
2017-02-18	2017-02-18	14	14	14	13.9322	14
2017-02-19	2017-02-19	14	14	14	13.9322	14
2017-02-20	2017-02-20	14	14	14	13.9322	14
2017-02-21	2017-02-21	14	14	14	13.9322	14
2017-02-22	2017-02-22	14	14	14	13.9322	14
2017-02-23	2017-02-23	14	14	14	13.9322	14
2017-02-24	2017-02-24	14	14	14	13.9322	14
2017-02-25	2017-02-25	14	14	14	13.9322	14
2017-02-26	2017-02-26	14	14	14	13.9322	14
2017-02-27	2017-02-27	14	14	14	13.9322	14
2017-02-28	2017-02-28	14	14	14	13.9322	14
2017-03-01	2017-03-01	14	14	14	13.9322	14
2017-03-02	2017-03-02	14	14	14	13.9322	14
2017-03-03	2017-03-03	14	14	14	13.9322	14
2017-03-04	2017-03-04	14	14	14	13.9322	14
2017-03-05	2017-03-05	14	14	14	13.9322	14
2017-03-06	2017-03-06	14	14	14	13.9322	14
2017-03-07	2017-03-07	14	14	14	13.9322	14
2017-03-08	2017-03-08	14	14	14	13.9322	14
2017-03-09	2017-03-09	14	14	14	13.9322	14
2017-03-10	2017-03-10	14	14	14	13.9322	14
2017-03-11	2017-03-11	14	14	14	13.9322	14
2017-03-12	2017-03-12	14	14	14	13.9322	14
2017-03-13	2017-03-13	14	14	14	13.9322	14
2017-03-14	2017-03-14	14	14	14	13.9322	14
2017-03-15	2017-03-15	14	14	14	13.9322	14
2017-03-16	2017-03-16	14	14	14	13.9322	14
2017-03-17	2017-03-17	14	14	14	13.9322	14
2017-03-18	2017-03-18	14	14	14	13.9322	14
2017-03-19	2017-03-19	14	14	14	13.9322	14
2017-03-20	2017-03-20	14	14	14	13.9322	14
2017-03-21	2017-03-21	14	14	14	13.9322	14
2017-03-22	2017-03-22	14	14	14	13.9322	14
2017-03-23	2017-03-23	14	14	14	13.9322	14
2017-03-24	2017-03-24	14	14	14	13.9322	14
2017-03-25	2017-03-25	14	14	14	13.9322	14
2017-03-26	2017-03-26	9	14	14	13.9322	9
2017-03-27	2017-03-27	9	14	9	8.86638	9
2017-03-28	2017-03-28	8.6	9	9	9.06206	8.6
2017-03-29	2017-03-29	8.6	9	8.6	8.77317	8.6
2017-03-30	2017-03-30	8.6	8.6	8.6	8.68629	8.6
2017-03-31	2017-03-31	8.6	8.6	8.6	8.68629	8.6
2017-04-01	2017-04-01	8.6	8.6	8.6	8.68629	8.6
2017-04-02	2017-04-02	8.6	8.6	8.6	8.68629	8.6
2017-04-03	2017-04-03	8.6	8.6	8.6	8.68629	8.6
2017-04-04	2017-04-04	8.6	8.6	8.6	8.68629	8.6
2017-04-05	2017-04-05	8.6	8.6	8.6	8.68629	8.6
2017-04-06	2017-04-06	8.6	8.6	8.6	8.68629	8.6
2017-04-07	2017-04-07	8.6	8.6	8.6	8.68629	8.6
2017-04-08	2017-04-08	8.6	8.6	8.6	8.68629	8.6
2017-04-09	2017-04-09	8.6	8.6	8.6	8.68629	8.6
2017-04-10	2017-04-10	8.6	8.6	8.6	8.68629	8.6
2017-04-11	2017-04-11	8.6	8.6	8.6	8.68629	8.6
2017-04-12	2017-04-12	8.6	8.6	8.6	8.68629	8.6
2017-04-13	2017-04-13	8.6	8.6	8.6	8.68629	8.6
2017-04-14	2017-04-14	8.6	8.6	8.6	8.68629	8.6
2017-04-15	2017-04-15	8.6	8.6	8.6	8.68629	8.6
2017-04-16	2017-04-16	8.6	8.6	8.6	8.68629	8.6
2017-04-17	2017-04-17	8.6	8.6	8.6	8.68629	8.6
2017-04-18	2017-04-18	8.6	8.6	8.6	8.68629	8.6
2017-04-19	2017-04-19	8.6	8.6	8.6	8.68629	8.6
2017-04-20	2017-04-20	8.6	8.6	8.6	8.68629	8.6
2017-04-21	2017-04-21	8.6	8.6	8.6	8.68629	8.6
2017-04-22	2017-04-22	10.4	8.6	8.6	8.68629	10.4
2017-04-23	2017-04-23	10.4	8.6	10.4	10.4589	10.4
2017-04-24	2017-04-24	10.4	10.4	10.4	10.3443	10.4
2017-04-25	2017-04-25	10.4	10.4	10.4	10.3443	10.4
2017-04-26	2017-04-26	10.4	10.4	10.4	10.3443	10.4
2017-04-27	2017-04-27	10.4	10.4	10.4	10.3443	10.4
2017-04-28	2017-04-28	10.4	10.4	10.4	10.3443	10.4
2017-04-29	2017-04-29	10.4	10.4	10.4	10.3443	10.4
2017-04-30	2017-04-30	10.4	10.4	10.4	10.3443	10.4
2017-05-01	2017-05-01	10.4	10.4	10.4	10.3443	10.4
2017-05-02	2017-05-02	10.4	10.4	10.4	10.3443	10.4
2017-05-03	2017-05-03	10.4	10.4	10.4	10.3443	10.4
2017-05-04	2017-05-04	10.4	10.4	10.4	10.3443	10.4
2017-05-05	2017-05-05	10.4	10.4	10.4	10.3443	10.4
2017-05-06	2017-05-06	10.4	10.4	10.4	10.3443	10.4
2017-05-07	2017-05-07	10.4	10.4	10.4	10.3443	10.4
2017-05-08	2017-05-08	10.4	10.4	10.4	10.3443	10.4
2017-05-09	2017-05-09	10.4	10.4	10.4	10.3443	10.4
2017-05-10	2017-05-10	10.4	10.4	10.4	10.3443	10.4
2017-05-11	2017-05-11	10.4	10.4	10.4	10.3443	10.4
2017-05-12	2017-05-12	10.4	10.4	10.4	10.3443	10.4
2017-05-13	2017-05-13	10.4	10.4	10.4	10.3443	10.4
2017-05-14	2017-05-14	10.4	10.4	10.4	10.3443	10.4
2017-05-15	2017-05-15	10.4	10.4	10.4	10.3443	10.4
2017-05-16	2017-05-16	10.4	10.4	10.4	10.3443	10.4
2017-05-17	2017-05-17	10.4	10.4	10.4	10.3443	10.4
2017-05-18	2017-05-18	10.4	10.4	10.4	10.3443	10.4
2017-05-19	2017-05-19	10.4	10.4	10.4	10.3443	10.4
2017-05-20	2017-05-20	10.4	10.4	10.4	10.3443	10.4
2017-05-21	2017-05-21	10.4	10.4	10.4	10.3443	10.4
2017-05-22	2017-05-22	10.4	10.4	10.4	10.3443	10.4
2017-05-23	2017-05-23	10.4	10.4	10.4	10.3443	10.4
2017-05-24	2017-05-24	10.4	10.4	10.4	10.3443	10.4
2017-05-25	2017-05-25	10.4	10.4	10.4	10.3443	10.4
2017-05-26	2017-05-26	10.4	10.4	10.4	10.3443	10.4
2017-05-27	2017-05-27	10.4	10.4	10.4	10.3443	10.4
2017-05-28	2017-05-28	10.4	10.4	10.4	10.3443	10.4
2017-05-29	2017-05-29	10.4	10.4	10.4	10.3443	10.4
2017-05-30	2017-05-30	10.4	10.4	10.4	10.3443	10.4
2017-05-31	2017-05-31	10.4	10.4	10.4	10.3443	10.4
2017-06-01	2017-06-01	10.4	10.4	10.4	10.3443	10.4
2017-06-02	2017-06-02	10.4	10.4	10.4	10.3443	10.4
2017-06-03	2017-06-03	10.4	10.4	10.4	10.3443	10.4
2017-06-04	2017-06-04	10.4	10.4	10.4	10.3443	10.4
2017-06-05	2017-06-05	10.4	10.4	10.4	10.3443	10.4
2017-06-06	2017-06-06	10.4	10.4	10.4	10.3443	10.4
2017-06-07	2017-06-07	10.4	10.4	10.4	10.3443	10.4
2017-06-08	2017-06-08	10.4	10.4	10.4	10.3443	10.4
2017-06-09	2017-06-09	10.4	10.4	10.4	10.3443	10.4
2017-06-10	2017-06-10	10.4	10.4	10.4	10.3443	10.4
2017-06-11	2017-06-11	10.4	10.4	10.4	10.3443	10.4
2017-06-12	2017-06-12	10.4	10.4	10.4	10.3443	10.4
2017-06-13	2017-06-13	10.4	10.4	10.4	10.3443	10.4
2017-06-14	2017-06-14	10.4	10.4	10.4	10.3443	10.4
2017-06-15	2017-06-15	10.4	10.4	10.4	10.3443	10.4
2017-06-16	2017-06-16	10.4	10.4	10.4	10.3443	10.4
2017-06-17	2017-06-17	10.4	10.4	10.4	10.3443	10.4
2017-06-18	2017-06-18	10.4	10.4	10.4	10.3443	10.4
2017-06-19	2017-06-19	10.4	10.4	10.4	10.3443	10.4
2017-06-20	2017-06-20	10.4	10.4	10.4	10.3443	10.4
2017-06-21	2017-06-21	10.4	10.4	10.4	10.3443	10.4
2017-06-22	2017-06-22	10.4	10.4	10.4	10.3443	10.4
2017-06-23	2017-06-23	10.4	10.4	10.4	10.3443	10.4
2017-06-24	2017-06-24	10.4	10.4	10.4	10.3443	10.4
2017-06-25	2017-06-25	10.4	10.4	10.4	10.3443	10.4
2017-06-26	2017-06-26	10.4	10.4	10.4	10.3443	10.4
2017-06-27	2017-06-27	10.4	10.4	10.4	10.3443	10.4
2017-06-28	2017-06-28	10.4	10.4	10.4	10.3443	10.4
2017-06-29	2017-06-29	10.4	10.4	10.4	10.3443	10.4
2017-06-30	2017-06-30	10.4	10.4	10.4	10.3443	10.4
2017-07-01	2017-07-01	10.4	10.4	10.4	10.3443	10.4
2017-07-02	2017-07-02	10.4	10.4	10.4	10.3443	10.4
2017-07-03	2017-07-03	10.4	10.4	10.4	10.3443	10.4
2017-07-04	2017-07-04	10.4	10.4	10.4	10.3443	10.4
2017-07-05	2017-07-05	10.4	10.4	10.4	10.3443	10.4
2017-07-06	2017-07-06	10.4	10.4	10.4	10.3443	10.4
2017-07-07	2017-07-07	10.4	10.4	10.4	10.3443	10.4
2017-07-08	2017-07-08	10.4	10.4	10.4	10.3443	10.4
2017-07-09	2017-07-09	10.4	10.4	10.4	10.3443	10.4
2017-07-10	2017-07-10	10.4	10.4	10.4	10.3443	10.4
2017-07-11	2017-07-11	10	10.4	10.4	10.3443	10
2017-07-12	2017-07-12	10	10.4	10	9.98624	10
2017-07-13	2017-07-13	10	10	10	9.94368	10
2017-07-14	2017-07-14	10	10	10	9.94368	10
2017-07-15	2017-07-15	10	10	10	9.94368	10
2017-07-16	2017-07-16	10	10	10	9.94368	10
2017-07-17	2017-07-17	10	10	10	9.94368	10
2017-07-18	2017-07-18	10	10	10	9.94368	10
2017-07-19	2017-07-19	10	10	10	9.94368	10
2017-07-20	2017-07-20	10	10	10	9.94368	10
2017-07-21	2017-07-21	10	10	10	9.94368	10
2017-07-22	2017-07-22	10	10	10	9.94368	10
2017-07-23	2017-07-23	10	10	10	9.94368	10
2017-07-24	2017-07-24	10	10	10	9.94368	10
2017-07-25	2017-07-25	10	10	10	9.94368	10
2017-07-26	2017-07-26	10	10	10	9.94368	10
2017-07-27	2017-07-27	10	10	10	9.94368	10
2017-07-28	2017-07-28	10	10	10	9.94368	10
2017-07-29	2017-07-29	10	10	10	9.94368	10
2017-07-30	2017-07-30	10	10	10	9.94368	10
2017-07-31	2017-07-31	10	10	10	9.94368	10
2017-08-01	2017-08-01	10	10	10	9.94368	10
2017-08-02	2017-08-02	10	10	10	9.94368	10
2017-08-03	2017-08-03	10	10	10	9.94368	10
2017-08-04	2017-08-04	10	10	10	9.94368	10
2017-08-05	2017-08-05	10	10	10	9.94368	10
2017-08-06	2017-08-06	10	10	10	9.94368	10
2017-08-07	2017-08-07	10	10	10	9.94368	10
2017-08-08	2017-08-08	10	10	10	9.94368	10
2017-08-09	2017-08-09	10	10	10	9.94368	10
2017-08-10	2017-08-10	10	10	10	9.94368	10
2017-08-11	2017-08-11	10	10	10	9.94368	10
2017-08-12	2017-08-12	10	10	10	9.94368	10
2017-08-13	2017-08-13	9.5	10	10	9.94368	9.5
2017-08-14	2017-08-14	9	10	9.5	9.56756	9
2017-08-15	2017-08-15	9	9.5	9	9.02524	9
2017-08-16	2017-08-16	9	9	9	9.06206	9
2017-08-17	2017-08-17	9	9	9	9.06206	9
2017-08-18	2017-08-18	9	9	9	9.06206	9
2017-08-19	2017-08-19	9	9	9	9.06206	9
2017-08-20	2017-08-20	9	9	9	9.06206	9
2017-08-21	2017-08-21	9	9	9	9.06206	9
2017-08-22	2017-08-22	9	9	9	9.06206	9
2017-08-23	2017-08-23	9	9	9	9.06206	9
2017-08-24	2017-08-24	9	9	9	9.06206	9
2017-08-25	2017-08-25	9	9	9	9.06206	9
2017-08-26	2017-08-26	9	9	9	9.06206	9
2017-08-27	2017-08-27	9	9	9	9.06206	9
2017-08-28	2017-08-28	9	9	9	9.06206	9
2017-08-29	2017-08-29	9	9	9	9.06206	9
2017-08-30	2017-08-30	9	9	9	9.06206	9
2017-08-31	2017-08-31	9	9	9	9.06206	9
2017-09-01	2017-09-01	9	9	9	9.06206	9
2017-09-02	2017-09-02	9	9	9	9.06206	9
2017-09-03	2017-09-03	9	9	9	9.06206	9
2017-09-04	2017-09-04	9	9	9	9.06206	9
2017-09-05	2017-09-05	9	9	9	9.06206	9
2017-09-06	2017-09-06	9	9	9	9.06206	9
2017-09-07	2017-09-07	9	9	9	9.06206	9
2017-09-08	2017-09-08	9	9	9	9.06206	9
2017-09-09	2017-09-09	9	9	9	9.06206	9
2017-09-10	2017-09-10	9	9	9	9.06206	9
2017-09-11	2017-09-11	9	9	9	9.06206	9
2017-09-12	2017-09-12	9	9	9	9.06206	9
2017-09-13	2017-09-13	9	9	9	9.06206	9
2017-09-14	2017-09-14	9	9	9	9.06206	9
2017-09-15	2017-09-15	9	9	9	9.06206	9
2017-09-16	2017-09-16	9.6	9	9	9.06206	9.6
2017-09-17	2017-09-17	9.6	9	9.6	9.60739	9.6
2017-09-18	2017-09-18	9.6	9.6	9.6	9.54442	9.6
2017-09-19	2017-09-19	9.6	9.6	9.6	9.54442	9.6
2017-09-20	2017-09-20	9.6	9.6	9.6	9.54442	9.6
2017-09-21	2017-09-21	9.6	9.6	9.6	9.54442	9.6
2017-09-22	2017-09-22	9.6	9.6	9.6	9.54442	9.6
2017-09-23	2017-09-23	9.8	9.6	9.6	9.54442	9.8
2017-09-24	2017-09-24	9.8	9.6	9.8	9.69277	9.8
2017-09-25	2017-09-25	9.8	9.8	9.8	9.73966	9.8
2017-09-26	2017-09-26	9.8	9.8	9.8	9.73966	9.8
2017-09-27	2017-09-27	9.8	9.8	9.8	9.73966	9.8
2017-09-28	2017-09-28	9.8	9.8	9.8	9.73966	9.8
2017-09-29	2017-09-29	10	9.8	9.8	9.73966	10
2017-09-30	2017-09-30	10	9.8	10	9.88871	10
2017-10-01	2017-10-01	11	10	10	9.94368	11
2017-10-02	2017-10-02	11	10	11	10.933	11
2017-10-03	2017-10-03	11	11	11	11.0444	11
2017-10-04	2017-10-04	11	11	11	11.0444	11
2017-10-05	2017-10-05	11	11	11	11.0444	11
2017-10-06	2017-10-06	11	11	11	11.0444	11
2017-10-07	2017-10-07	11	11	11	11.0444	11
2017-10-08	2017-10-08	11	11	11	11.0444	11
2017-10-09	2017-10-09	11	11	11	11.0444	11
2017-10-10	2017-10-10	11	11	11	11.0444	11
2017-10-11	2017-10-11	11	11	11	11.0444	11
2017-10-12	2017-10-12	11	11	11	11.0444	11
2017-10-13	2017-10-13	11	11	11	11.0444	11
2017-10-14	2017-10-14	11	11	11	11.0444	11
2017-10-15	2017-10-15	11	11	11	11.0444	11
2017-10-16	2017-10-16	11	11	11	11.0444	11
2017-10-17	2017-10-17	11	11	11	11.0444	11
2017-10-18	2017-10-18	11	11	11	11.0444	11
2017-10-19	2017-10-19	11	11	11	11.0444	11
2017-10-20	2017-10-20	11	11	11	11.0444	11
2017-10-21	2017-10-21	11	11	11	11.0444	11
2017-10-22	2017-10-22	11	11	11	11.0444	11
2017-10-23	2017-10-23	11	11	11	11.0444	11
2017-10-24	2017-10-24	11	11	11	11.0444	11
2017-10-25	2017-10-25	11	11	11	11.0444	11
2017-10-26	2017-10-26	11	11	11	11.0444	11
2017-10-27	2017-10-27	11	11	11	11.0444	11
2017-10-28	2017-10-28	11	11	11	11.0444	11
2017-10-29	2017-10-29	11	11	11	11.0444	11
2017-10-30	2017-10-30	11	11	11	11.0444	11
2017-10-31	2017-10-31	11	11	11	11.0444	11
2017-11-01	2017-11-01	11	11	11	11.0444	11
2017-11-02	2017-11-02	11	11	11	11.0444	11
2017-11-03	2017-11-03	11	11	11	11.0444	11
2017-11-04	2017-11-04	11	11	11	11.0444	11
2017-11-05	2017-11-05	11	11	11	11.0444	11
2017-11-06	2017-11-06	11	11	11	11.0444	11
2017-11-07	2017-11-07	11	11	11	11.0444	11
2017-11-08	2017-11-08	11	11	11	11.0444	11
2017-11-09	2017-11-09	11	11	11	11.0444	11
2017-11-10	2017-11-10	11	11	11	11.0444	11
2017-11-11	2017-11-11	11	11	11	11.0444	11
2017-11-12	2017-11-12	11	11	11	11.0444	11
2017-11-13	2017-11-13	11	11	11	11.0444	11
2017-11-14	2017-11-14	11	11	11	11.0444	11
2017-11-15	2017-11-15	11	11	11	11.0444	11
2017-11-16	2017-11-16	11	11	11	11.0444	11
2017-11-17	2017-11-17	11	11	11	11.0444	11
2017-11-18	2017-11-18	11	11	11	11.0444	11
2017-11-19	2017-11-19	11	11	11	11.0444	11
2017-11-20	2017-11-20	11	11	11	11.0444	11
2017-11-21	2017-11-21	11	11	11	11.0444	11
2017-11-22	2017-11-22	11	11	11	11.0444	11
2017-11-23	2017-11-23	11	11	11	11.0444	11
2017-11-24	2017-11-24	11	11	11	11.0444	11
2017-11-25	2017-11-25	11	11	11	11.0444	11
2017-11-26	2017-11-26	11	11	11	11.0444	11
2017-11-27	2017-11-27	11	11	11	11.0444	11
2017-11-28	2017-11-28	11	11	11	11.0444	11
2017-11-29	2017-11-29	11	11	11	11.0444	11
2017-11-30	2017-11-30	11	11	11	11.0444	11
2017-12-01	2017-12-01	11	11	11	11.0444	11
2017-12-02	2017-12-02	11	11	11	11.0444	11
2017-12-03	2017-12-03	11	11	11	11.0444	11
2017-12-04	2017-12-04	11	11	11	11.0444	11
2017-12-05	2017-12-05	11	11	11	11.0444	11
2017-12-06	2017-12-06	11	11	11	11.0444	11
2017-12-07	2017-12-07	11	11	11	11.0444	11
2017-12-08	2017-12-08	11	11	11	11.0444	11
2017-12-09	2017-12-09	11	11	11	11.0444	11
2017-12-10	2017-12-10	11	11	11	11.0444	11
2017-12-11	2017-12-11	11	11	11	11.0444	11
2017-12-12	2017-12-12	11	11	11	11.0444	11
2017-12-13	2017-12-13	11	11	11	11.0444	11
2017-12-14	2017-12-14	11	11	11	11.0444	11
2017-12-15	2017-12-15	11	11	11	11.0444	11
2017-12-16	2017-12-16	11	11	11	11.0444	11
2017-12-17	2017-12-17	11	11	11	11.0444	11
2017-12-18	2017-12-18	11	11	11	11.0444	11
2017-12-19	2017-12-19	11	11	11	11.0444	11
2017-12-20	2017-12-20	11	11	11	11.0444	11
2017-12-21	2017-12-21	11	11	11	11.0444	11
2017-12-22	2017-12-22	11	11	11	11.0444	11
2017-12-23	2017-12-23	11	11	11	11.0444	11
2017-12-24	2017-12-24	11	11	11	11.0444	11
2017-12-25	2017-12-25	11	11	11	11.0444	11
2017-12-26	2017-12-26	11	11	11	11.0444	11
2017-12-27	2017-12-27	11	11	11	11.0444	11
2017-12-28	2017-12-28	11	11	11	11.0444	11
2017-12-29	2017-12-29	11	11	11	11.0444	11
2017-12-30	2017-12-30	11	11	11	11.0444	11
2017-12-31	2017-12-31	13	11	11	11.0444	13
2018-01-01	2018-01-01	13	11	13	12.9923	13
2018-01-02	2018-01-02	13	13	13	12.9709	13
2018-01-03	2018-01-03	13	13	13	12.9709	13
2018-01-04	2018-01-04	13	13	13	12.9709	13
2018-01-05	2018-01-05	13	13	13	12.9709	13
2018-01-06	2018-01-06	13	13	13	12.9709	13
2018-01-07	2018-01-07	13	13	13	12.9709	13
2018-01-08	2018-01-08	13	13	13	12.9709	13
2018-01-09	2018-01-09	13	13	13	12.9709	13
2018-01-10	2018-01-10	13	13	13	12.9709	13
2018-01-11	2018-01-11	13	13	13	12.9709	13
2018-01-12	2018-01-12	13	13	13	12.9709	13
2018-01-13	2018-01-13	13	13	13	12.9709	13
2018-01-14	2018-01-14	13	13	13	12.9709	13
2018-01-15	2018-01-15	13	13	13	12.9709	13
2018-01-16	2018-01-16	13	13	13	12.9709	13
2018-01-17	2018-01-17	13	13	13	12.9709	13
2018-01-18	2018-01-18	13	13	13	12.9709	13
2018-01-19	2018-01-19	13	13	13	12.9709	13
2018-01-20	2018-01-20	13.6	13	13	12.9709	13.6
2018-01-21	2018-01-21	13.6	13	13.6	13.5743	13.6
2018-01-22	2018-01-22	13.6	13.6	13.6	13.6192	13.6
2018-01-23	2018-01-23	13.6	13.6	13.6	13.6192	13.6
2018-01-24	2018-01-24	13.6	13.6	13.6	13.6192	13.6
2018-01-25	2018-01-25	13.6	13.6	13.6	13.6192	13.6
2018-01-26	2018-01-26	13.6	13.6	13.6	13.6192	13.6
2018-01-27	2018-01-27	13.6	13.6	13.6	13.6192	13.6
2018-01-28	2018-01-28	13.6	13.6	13.6	13.6192	13.6
2018-01-29	2018-01-29	13.6	13.6	13.6	13.6192	13.6
2018-01-30	2018-01-30	13.6	13.6	13.6	13.6192	13.6
2018-01-31	2018-01-31	13.6	13.6	13.6	13.6192	13.6
2018-02-01	2018-02-01	13.6	13.6	13.6	13.6192	13.6
2018-02-02	2018-02-02	13.6	13.6	13.6	13.6192	13.6
2018-02-03	2018-02-03	14	13.6	13.6	13.6192	14
2018-02-04	2018-02-04	14	13.6	14	13.8415	14
2018-02-05	2018-02-05	14	14	14	13.9322	14
2018-02-06	2018-02-06	14	14	14	13.9322	14
2018-02-07	2018-02-07	14	14	14	13.9322	14
2018-02-08	2018-02-08	14	14	14	13.9322	14
2018-02-09	2018-02-09	14	14	14	13.9322	14
2018-02-10	2018-02-10	14	14	14	13.9322	14
2018-02-11	2018-02-11	14	14	14	13.9322	14
2018-02-12	2018-02-12	14	14	14	13.9322	14
2018-02-13	2018-02-13	14	14	14	13.9322	14
2018-02-14	2018-02-14	14	14	14	13.9322	14
2018-02-15	2018-02-15	14	14	14	13.9322	14
2018-02-16	2018-02-16	14	14	14	13.9322	14
2018-02-17	2018-02-17	14	14	14	13.9322	14
2018-02-18	2018-02-18	14	14	14	13.9322	14
2018-02-19	2018-02-19	14	14	14	13.9322	14
2018-02-20	2018-02-20	14	14	14	13.9322	14
2018-02-21	2018-02-21	14	14	14	13.9322	14
2018-02-22	2018-02-22	14	14	14	13.9322	14
2018-02-23	2018-02-23	14	14	14	13.9322	14
2018-02-24	2018-02-24	14	14	14	13.9322	14
2018-02-25	2018-02-25	14	14	14	13.9322	14
2018-02-26	2018-02-26	14	14	14	13.9322	14
2018-02-27	2018-02-27	14	14	14	13.9322	14
2018-02-28	2018-02-28	14	14	14	13.9322	14
2018-03-01	2018-03-01	14	14	14	13.9322	14
2018-03-02	2018-03-02	14	14	14	13.9322	14
2018-03-03	2018-03-03	14	14	14	13.9322	14
2018-03-04	2018-03-04	14	14	14	13.9322	14
2018-03-05	2018-03-05	14	14	14	13.9322	14
2018-03-06	2018-03-06	14	14	14	13.9322	14
2018-03-07	2018-03-07	14	14	14	13.9322	14
2018-03-08	2018-03-08	14	14	14	13.9322	14
2018-03-09	2018-03-09	14	14	14	13.9322	14
2018-03-10	2018-03-10	14	14	14	13.9322	14
2018-03-11	2018-03-11	14	14	14	13.9322	14
2018-03-12	2018-03-12	14	14	14	13.9322	14
2018-03-13	2018-03-13	14	14	14	13.9322	14
2018-03-14	2018-03-14	14	14	14	13.9322	14
2018-03-15	2018-03-15	14	14	14	13.9322	14
2018-03-16	2018-03-16	14	14	14	13.9322	14
2018-03-17	2018-03-17	15	14	14	13.9322	15
2018-03-18	2018-03-18	15	14	15	14.9055	15
2018-03-19	2018-03-19	15	15	15	14.9439	15
2018-03-20	2018-03-20	15	15	15	14.9439	15
2018-03-21	2018-03-21	15	15	15	14.9439	15
2018-03-22	2018-03-22	15	15	15	14.9439	15
2018-03-23	2018-03-23	15	15	15	14.9439	15
2018-03-24	2018-03-24	15	15	15	14.9439	15
2018-03-25	2018-03-25	15	15	15	14.9439	15
2018-03-26	2018-03-26	15	15	15	14.9439	15
2018-03-27	2018-03-27	15	15	15	14.9439	15
2018-03-28	2018-03-28	15	15	15	14.9439	15
2018-03-29	2018-03-29	15	15	15	14.9439	15
2018-03-30	2018-03-30	15	15	15	14.9439	15
2018-03-31	2018-03-31	15	15	15	14.9439	15
2018-04-01	2018-04-01	15	15	15	14.9439	15
2018-04-02	2018-04-02	15	15	15	14.9439	15
2018-04-03	2018-04-03	15	15	15	14.9439	15
2018-04-04	2018-04-04	15	15	15	14.9439	15
2018-04-05	2018-04-05	15	15	15	14.9439	15
2018-04-06	2018-04-06	15	15	15	14.9439	15
2018-04-07	2018-04-07	15	15	15	14.9439	15
2018-04-08	2018-04-08	15	15	15	14.9439	15
2018-04-09	2018-04-09	15	15	15	14.9439	15
2018-04-10	2018-04-10	15	15	15	14.9439	15
2018-04-11	2018-04-11	15	15	15	14.9439	15
2018-04-12	2018-04-12	14	15	15	14.9439	14
2018-04-13	2018-04-13	14	15	14	13.9996	14
2018-04-14	2018-04-14	14	14	14	13.9322	14
2018-04-15	2018-04-15	14	14	14	13.9322	14
2018-04-16	2018-04-16	14	14	14	13.9322	14
2018-04-17	2018-04-17	14	14	14	13.9322	14
2018-04-18	2018-04-18	14	14	14	13.9322	14
2018-04-19	2018-04-19	14	14	14	13.9322	14
2018-04-20	2018-04-20	14	14	14	13.9322	14
2018-04-21	2018-04-21	14	14	14	13.9322	14
2018-04-22	2018-04-22	14	14	14	13.9322	14
2018-04-23	2018-04-23	14	14	14	13.9322	14
2018-04-24	2018-04-24	14	14	14	13.9322	14
2018-04-25	2018-04-25	14	14	14	13.9322	14
2018-04-26	2018-04-26	14	14	14	13.9322	14
2018-04-27	2018-04-27	14	14	14	13.9322	14
2018-04-28	2018-04-28	14	14	14	13.9322	14
2018-04-29	2018-04-29	14	14	14	13.9322	14
2018-04-30	2018-04-30	14	14	14	13.9322	14
2018-05-01	2018-05-01	14	14	14	13.9322	14
2018-05-02	2018-05-02	13.6	14	14	13.9322	13.6
2018-05-03	2018-05-03	13.6	14	13.6	13.6761	13.6
2018-05-04	2018-05-04	13.6	13.6	13.6	13.6192	13.6
2018-05-05	2018-05-05	13.6	13.6	13.6	13.6192	13.6
2018-05-06	2018-05-06	13.6	13.6	13.6	13.6192	13.6
2018-05-07	2018-05-07	13.6	13.6	13.6	13.6192	13.6
2018-05-08	2018-05-08	12	13.6	13.6	13.6192	12
2018-05-09	2018-05-09	12	13.6	12	11.9424	12
2018-05-10	2018-05-10	12	12	12	11.9449	12
2018-05-11	2018-05-11	12	12	12	11.9449	12
2018-05-12	2018-05-12	12	12	12	11.9449	12
2018-05-13	2018-05-13	12	12	12	11.9449	12
2018-05-14	2018-05-14	12	12	12	11.9449	12
2018-05-15	2018-05-15	12	12	12	11.9449	12
2018-05-16	2018-05-16	12	12	12	11.9449	12
2018-05-17	2018-05-17	12	12	12	11.9449	12
2018-05-18	2018-05-18	12	12	12	11.9449	12
2018-05-19	2018-05-19	11	12	12	11.9449	11
2018-05-20	2018-05-20	11	12	11	11.1013	11
2018-05-21	2018-05-21	11	11	11	11.0444	11
2018-05-22	2018-05-22	11	11	11	11.0444	11
2018-05-23	2018-05-23	11	11	11	11.0444	11
2018-05-24	2018-05-24	11	11	11	11.0444	11
2018-05-25	2018-05-25	11	11	11	11.0444	11
2018-05-26	2018-05-26	11	11	11	11.0444	11
2018-05-27	2018-05-27	11	11	11	11.0444	11
2018-05-28	2018-05-28	10.6	11	11	11.0444	10.6
2018-05-29	2018-05-29	10.6	11	10.6	10.5313	10.6
2018-05-30	2018-05-30	10.6	10.6	10.6	10.5658	10.6
2018-05-31	2018-05-31	10.6	10.6	10.6	10.5658	10.6
2018-06-01	2018-06-01	10.6	10.6	10.6	10.5658	10.6
2018-06-02	2018-06-02	10.6	10.6	10.6	10.5658	10.6
2018-06-03	2018-06-03	10.6	10.6	10.6	10.5658	10.6
2018-06-04	2018-06-04	10.6	10.6	10.6	10.5658	10.6
2018-06-05	2018-06-05	10.6	10.6	10.6	10.5658	10.6
2018-06-06	2018-06-06	10.6	10.6	10.6	10.5658	10.6
2018-06-07	2018-06-07	10.6	10.6	10.6	10.5658	10.6
2018-06-08	2018-06-08	10.6	10.6	10.6	10.5658	10.6
2018-06-09	2018-06-09	10.6	10.6	10.6	10.5658	10.6
2018-06-10	2018-06-10	10.6	10.6	10.6	10.5658	10.6
2018-06-11	2018-06-11	10.6	10.6	10.6	10.5658	10.6
2018-06-12	2018-06-12	10.6	10.6	10.6	10.5658	10.6
2018-06-13	2018-06-13	10.6	10.6	10.6	10.5658	10.6
2018-06-14	2018-06-14	10.6	10.6	10.6	10.5658	10.6
2018-06-15	2018-06-15	10.6	10.6	10.6	10.5658	10.6
2018-06-16	2018-06-16	10.6	10.6	10.6	10.5658	10.6
2018-06-17	2018-06-17	10.6	10.6	10.6	10.5658	10.6
2018-06-18	2018-06-18	10.6	10.6	10.6	10.5658	10.6
2018-06-19	2018-06-19	10.6	10.6	10.6	10.5658	10.6
2018-06-20	2018-06-20	10.6	10.6	10.6	10.5658	10.6
2018-06-21	2018-06-21	10.6	10.6	10.6	10.5658	10.6
2018-06-22	2018-06-22	10.6	10.6	10.6	10.5658	10.6
2018-06-23	2018-06-23	10.6	10.6	10.6	10.5658	10.6
2018-06-24	2018-06-24	10.6	10.6	10.6	10.5658	10.6
2018-06-25	2018-06-25	10.6	10.6	10.6	10.5658	10.6
2018-06-26	2018-06-26	10.6	10.6	10.6	10.5658	10.6
2018-06-27	2018-06-27	10.6	10.6	10.6	10.5658	10.6
2018-06-28	2018-06-28	10.6	10.6	10.6	10.5658	10.6
2018-06-29	2018-06-29	10.6	10.6	10.6	10.5658	10.6
2018-06-30	2018-06-30	10.6	10.6	10.6	10.5658	10.6
2018-07-01	2018-07-01	10.6	10.6	10.6	10.5658	10.6
2018-07-02	2018-07-02	10.6	10.6	10.6	10.5658	10.6
2018-07-03	2018-07-03	10.6	10.6	10.6	10.5658	10.6
2018-07-04	2018-07-04	10.6	10.6	10.6	10.5658	10.6
2018-07-05	2018-07-05	10.6	10.6	10.6	10.5658	10.6
2018-07-06	2018-07-06	10.6	10.6	10.6	10.5658	10.6
2018-07-07	2018-07-07	10.6	10.6	10.6	10.5658	10.6
2018-07-08	2018-07-08	10.6	10.6	10.6	10.5658	10.6
2018-07-09	2018-07-09	10.6	10.6	10.6	10.5658	10.6
2018-07-10	2018-07-10	10.6	10.6	10.6	10.5658	10.6
2018-07-11	2018-07-11	10.6	10.6	10.6	10.5658	10.6
2018-07-12	2018-07-12	10.6	10.6	10.6	10.5658	10.6
2018-07-13	2018-07-13	10.6	10.6	10.6	10.5658	10.6
2018-07-14	2018-07-14	10.6	10.6	10.6	10.5658	10.6
2018-07-15	2018-07-15	10.6	10.6	10.6	10.5658	10.6
2018-07-16	2018-07-16	10.6	10.6	10.6	10.5658	10.6
2018-07-17	2018-07-17	10.6	10.6	10.6	10.5658	10.6
2018-07-18	2018-07-18	10.6	10.6	10.6	10.5658	10.6
2018-07-19	2018-07-19	10.6	10.6	10.6	10.5658	10.6
2018-07-20	2018-07-20	10.6	10.6	10.6	10.5658	10.6
2018-07-21	2018-07-21	10.6	10.6	10.6	10.5658	10.6
2018-07-22	2018-07-22	10.6	10.6	10.6	10.5658	10.6
2018-07-23	2018-07-23	10.6	10.6	10.6	10.5658	10.6
2018-07-24	2018-07-24	10.6	10.6	10.6	10.5658	10.6
2018-07-25	2018-07-25	10.6	10.6	10.6	10.5658	10.6
2018-07-26	2018-07-26	10.6	10.6	10.6	10.5658	10.6
2018-07-27	2018-07-27	10.6	10.6	10.6	10.5658	10.6
2018-07-28	2018-07-28	10.6	10.6	10.6	10.5658	10.6
2018-07-29	2018-07-29	10.6	10.6	10.6	10.5658	10.6
2018-07-30	2018-07-30	10.6	10.6	10.6	10.5658	10.6
2018-07-31	2018-07-31	10.6	10.6	10.6	10.5658	10.6
2018-08-01	2018-08-01	10	10.6	10.6	10.5658	10
2018-08-02	2018-08-02	10	10.6	10	9.94206	10
2018-08-03	2018-08-03	10	10	10	9.94368	10
2018-08-04	2018-08-04	10	10	10	9.94368	10
2018-08-05	2018-08-05	10	10	10	9.94368	10
2018-08-06	2018-08-06	10	10	10	9.94368	10
2018-08-07	2018-08-07	10	10	10	9.94368	10
2018-08-08	2018-08-08	10	10	10	9.94368	10
2018-08-09	2018-08-09	10	10	10	9.94368	10
2018-08-10	2018-08-10	10	10	10	9.94368	10
2018-08-11	2018-08-11	10	10	10	9.94368	10
2018-08-12	2018-08-12	10	10	10	9.94368	10
2018-08-13	2018-08-13	10	10	10	9.94368	10
2018-08-14	2018-08-14	10	10	10	9.94368	10
2018-08-15	2018-08-15	10	10	10	9.94368	10
2018-08-16	2018-08-16	10	10	10	9.94368	10
2018-08-17	2018-08-17	10	10	10	9.94368	10
2018-08-18	2018-08-18	10	10	10	9.94368	10
2018-08-19	2018-08-19	10	10	10	9.94368	10
2018-08-20	2018-08-20	10	10	10	9.94368	10
2018-08-21	2018-08-21	10	10	10	9.94368	10
2018-08-22	2018-08-22	10	10	10	9.94368	10
2018-08-23	2018-08-23	9.6	10	10	9.94368	9.6
2018-08-24	2018-08-24	9.6	10	9.6	9.64643	9.6
2018-08-25	2018-08-25	9.6	9.6	9.6	9.54442	9.6
2018-08-26	2018-08-26	9.6	9.6	9.6	9.54442	9.6
2018-08-27	2018-08-27	9.6	9.6	9.6	9.54442	9.6
2018-08-28	2018-08-28	9.6	9.6	9.6	9.54442	9.6
2018-08-29	2018-08-29	9.6	9.6	9.6	9.54442	9.6
2018-08-30	2018-08-30	9.2	9.6	9.6	9.54442	9.2
2018-08-31	2018-08-31	9.2	9.6	9.2	9.22449	9.2
2018-09-01	2018-09-01	9.2	9.2	9.2	9.20668	9.2
2018-09-02	2018-09-02	9.2	9.2	9.2	9.20668	9.2
2018-09-03	2018-09-03	9.2	9.2	9.2	9.20668	9.2
2018-09-04	2018-09-04	9.2	9.2	9.2	9.20668	9.2
2018-09-05	2018-09-05	9.2	9.2	9.2	9.20668	9.2
2018-09-06	2018-09-06	9.2	9.2	9.2	9.20668	9.2
2018-09-07	2018-09-07	9.2	9.2	9.2	9.20668	9.2
2018-09-08	2018-09-08	9.2	9.2	9.2	9.20668	9.2
2018-09-09	2018-09-09	9.1	9.2	9.2	9.20668	9.1
2018-09-10	2018-09-10	9.1	9.2	9.1	9.11912	9.1
2018-09-11	2018-09-11	9.1	9.1	9.1	9.13183	9.1
2018-09-12	2018-09-12	9	9.1	9.1	9.13183	9
2018-09-13	2018-09-13	9	9.1	9	9.04595	9
2018-09-14	2018-09-14	9	9	9	9.06206	9
2018-09-15	2018-09-15	9	9	9	9.06206	9
2018-09-16	2018-09-16	9	9	9	9.06206	9
2018-09-17	2018-09-17	9	9	9	9.06206	9
2018-09-18	2018-09-18	9	9	9	9.06206	9
2018-09-19	2018-09-19	9	9	9	9.06206	9
2018-09-20	2018-09-20	9	9	9	9.06206	9
2018-09-21	2018-09-21	9	9	9	9.06206	9
2018-09-22	2018-09-22	9	9	9	9.06206	9
2018-09-23	2018-09-23	9	9	9	9.06206	9
2018-09-24	2018-09-24	9	9	9	9.06206	9
2018-09-25	2018-09-25	9	9	9	9.06206	9
2018-09-26	2018-09-26	9	9	9	9.06206	9
2018-09-27	2018-09-27	9	9	9	9.06206	9
2018-09-28	2018-09-28	9	9	9	9.06206	9
2018-09-29	2018-09-29	9	9	9	9.06206	9
2018-09-30	2018-09-30	9	9	9	9.06206	9
2018-10-01	2018-10-01	9	9	9	9.06206	9
2018-10-02	2018-10-02	9	9	9	9.06206	9
2018-10-03	2018-10-03	9	9	9	9.06206	9
2018-10-04	2018-10-04	9	9	9	9.06206	9
2018-10-05	2018-10-05	9	9	9	9.06206	9
2018-10-06	2018-10-06	9	9	9	9.06206	9
2018-10-07	2018-10-07	9	9	9	9.06206	9
2018-10-08	2018-10-08	9	9	9	9.06206	9
2018-10-09	2018-10-09	9	9	9	9.06206	9
2018-10-10	2018-10-10	9	9	9	9.06206	9
2018-10-11	2018-10-11	9	9	9	9.06206	9
2018-10-12	2018-10-12	9	9	9	9.06206	9
2018-10-13	2018-10-13	9	9	9	9.06206	9
2018-10-14	2018-10-14	9	9	9	9.06206	9
2018-10-15	2018-10-15	9	9	9	9.06206	9
2018-10-16	2018-10-16	9	9	9	9.06206	9
2018-10-17	2018-10-17	9	9	9	9.06206	9
2018-10-18	2018-10-18	9	9	9	9.06206	9
2018-10-19	2018-10-19	9	9	9	9.06206	9
2018-10-20	2018-10-20	9	9	9	9.06206	9
2018-10-21	2018-10-21	9	9	9	9.06206	9
2018-10-22	2018-10-22	9	9	9	9.06206	9
2018-10-23	2018-10-23	9	9	9	9.06206	9
2018-10-24	2018-10-24	9	9	9	9.06206	9
2018-10-25	2018-10-25	9	9	9	9.06206	9
2018-10-26	2018-10-26	9	9	9	9.06206	9
2018-10-27	2018-10-27	9	9	9	9.06206	9
2018-10-28	2018-10-28	9	9	9	9.06206	9
2018-10-29	2018-10-29	9	9	9	9.06206	9
2018-10-30	2018-10-30	9	9	9	9.06206	9
2018-10-31	2018-10-31	9	9	9	9.06206	9
2018-11-01	2018-11-01	9	9	9	9.06206	9
2018-11-02	2018-11-02	9	9	9	9.06206	9
2018-11-03	2018-11-03	9	9	9	9.06206	9
2018-11-04	2018-11-04	9	9	9	9.06206	9
2018-11-05	2018-11-05	9	9	9	9.06206	9
2018-11-06	2018-11-06	9	9	9	9.06206	9
2018-11-07	2018-11-07	9	9	9	9.06206	9
2018-11-08	2018-11-08	9	9	9	9.06206	9
2018-11-09	2018-11-09	9	9	9	9.06206	9
2018-11-10	2018-11-10	9	9	9	9.06206	9
2018-11-11	2018-11-11	9	9	9	9.06206	9
2018-11-12	2018-11-12	9	9	9	9.06206	9
2018-11-13	2018-11-13	9	9	9	9.06206	9
2018-11-14	2018-11-14	9	9	9	9.06206	9
2018-11-15	2018-11-15	9	9	9	9.06206	9
2018-11-16	2018-11-16	9	9	9	9.06206	9
2018-11-17	2018-11-17	9	9	9	9.06206	9
2018-11-18	2018-11-18	9	9	9	9.06206	9
2018-11-19	2018-11-19	9	9	9	9.06206	9
2018-11-20	2018-11-20	9	9	9	9.06206	9
2018-11-21	2018-11-21	9	9	9	9.06206	9
2018-11-22	2018-11-22	9	9	9	9.06206	9
2018-11-23	2018-11-23	9	9	9	9.06206	9
2018-11-24	2018-11-24	9	9	9	9.06206	9
2018-11-25	2018-11-25	9	9	9	9.06206	9
2018-11-26	2018-11-26	9	9	9	9.06206	9
2018-11-27	2018-11-27	9	9	9	9.06206	9
2018-11-28	2018-11-28	9	9	9	9.06206	9
2018-11-29	2018-11-29	9	9	9	9.06206	9
2018-11-30	2018-11-30	9	9	9	9.06206	9
2018-12-01	2018-12-01	9	9	9	9.06206	9
2018-12-02	2018-12-02	9	9	9	9.06206	9
2018-12-03	2018-12-03	9	9	9	9.06206	9
2018-12-04	2018-12-04	9	9	9	9.06206	9
2018-12-05	2018-12-05	9	9	9	9.06206	9
2018-12-06	2018-12-06	9	9	9	9.06206	9
2018-12-07	2018-12-07	9	9	9	9.06206	9
2018-12-08	2018-12-08	9	9	9	9.06206	9
2018-12-09	2018-12-09	9	9	9	9.06206	9
2018-12-10	2018-12-10	9	9	9	9.06206	9
2018-12-11	2018-12-11	9	9	9	9.06206	9
2018-12-12	2018-12-12	9	9	9	9.06206	9
2018-12-13	2018-12-13	9	9	9	9.06206	9
2018-12-14	2018-12-14	9	9	9	9.06206	9
2018-12-15	2018-12-15	9	9	9	9.06206	9
2018-12-16	2018-12-16	9	9	9	9.06206	9
2018-12-17	2018-12-17	9	9	9	9.06206	9
2018-12-18	2018-12-18	9	9	9	9.06206	9
2018-12-19	2018-12-19	9	9	9	9.06206	9
2018-12-20	2018-12-20	9	9	9	9.06206	9
2018-12-21	2018-12-21	9	9	9	9.06206	9
2018-12-22	2018-12-22	9	9	9	9.06206	9
2018-12-23	2018-12-23	9	9	9	9.06206	9
2018-12-24	2018-12-24	9	9	9	9.06206	9
2018-12-25	2018-12-25	9	9	9	9.06206	9
2018-12-26	2018-12-26	9	9	9	9.06206	9
2018-12-27	2018-12-27	9	9	9	9.06206	9
2018-12-28	2018-12-28	9	9	9	9.06206	9
2018-12-29	2018-12-29	9	9	9	9.06206	9
2018-12-30	2018-12-30	9	9	9	9.06206	9
2018-12-31	2018-12-31	9	9	9	9.06206	9
2019-01-01	2019-01-01	9	9	9	9.06206	9
2019-01-02	2019-01-02	9	9	9	9.06206	9
2019-01-03	2019-01-03	9	9	9	9.06206	9
2019-01-04	2019-01-04	9	9	9	9.06206	9
2019-01-05	2019-01-05	9	9	9	9.06206	9
2019-01-06	2019-01-06	9	9	9	9.06206	9
2019-01-07	2019-01-07	9	9	9	9.06206	9
2019-01-08	2019-01-08	9	9	9	9.06206	9
2019-01-09	2019-01-09	9	9	9	9.06206	9
2019-01-10	2019-01-10	9	9	9	9.06206	9
2019-01-11	2019-01-11	9	9	9	9.06206	9
2019-01-12	2019-01-12	9	9	9	9.06206	9
2019-01-13	2019-01-13	9	9	9	9.06206	9
2019-01-14	2019-01-14	9	9	9	9.06206	9
2019-01-15	2019-01-15	9	9	9	9.06206	9
2019-01-16	2019-01-16	9	9	9	9.06206	9
2019-01-17	2019-01-17	9	9	9	9.06206	9
2019-01-18	2019-01-18	9	9	9	9.06206	9
2019-01-19	2019-01-19	9	9	9	9.06206	9
2019-01-20	2019-01-20	9.4	9	9	9.06206	9.4
2019-01-21	2019-01-21	9.4	9	9.4	9.42133	9.4
2019-01-22	2019-01-22	9.4	9.4	9.4	9.36861	9.4
2019-01-23	2019-01-23	9.4	9.4	9.4	9.36861	9.4
2019-01-24	2019-01-24	9.4	9.4	9.4	9.36861	9.4
2019-01-25	2019-01-25	9.4	9.4	9.4	9.36861	9.4
2019-01-26	2019-01-26	9.4	9.4	9.4	9.36861	9.4
2019-01-27	2019-01-27	9.4	9.4	9.4	9.36861	9.4
2019-01-28	2019-01-28	9.4	9.4	9.4	9.36861	9.4
2019-01-29	2019-01-29	9.4	9.4	9.4	9.36861	9.4
2019-01-30	2019-01-30	9.4	9.4	9.4	9.36861	9.4
2019-01-31	2019-01-31	9.4	9.4	9.4	9.36861	9.4
2019-02-01	2019-02-01	9.4	9.4	9.4	9.36861	9.4
2019-02-02	2019-02-02	9.4	9.4	9.4	9.36861	9.4
2019-02-03	2019-02-03	9.4	9.4	9.4	9.36861	9.4
2019-02-04	2019-02-04	9.4	9.4	9.4	9.36861	9.4
2019-02-05	2019-02-05	9.4	9.4	9.4	9.36861	9.4
2019-02-06	2019-02-06	9.4	9.4	9.4	9.36861	9.4
2019-02-07	2019-02-07	9.4	9.4	9.4	9.36861	9.4
2019-02-08	2019-02-08	9.4	9.4	9.4	9.36861	9.4
2019-02-09	2019-02-09	9.4	9.4	9.4	9.36861	9.4
2019-02-10	2019-02-10	9.4	9.4	9.4	9.36861	9.4
2019-02-11	2019-02-11	9.4	9.4	9.4	9.36861	9.4
2019-02-12	2019-02-12	9.4	9.4	9.4	9.36861	9.4
2019-02-13	2019-02-13	9.4	9.4	9.4	9.36861	9.4
2019-02-14	2019-02-14	9.4	9.4	9.4	9.36861	9.4
2019-02-15	2019-02-15	9.4	9.4	9.4	9.36861	9.4
2019-02-16	2019-02-16	9.4	9.4	9.4	9.36861	9.4
2019-02-17	2019-02-17	9.4	9.4	9.4	9.36861	9.4
2019-02-18	2019-02-18	9.4	9.4	9.4	9.36861	9.4
2019-02-19	2019-02-19	9.4	9.4	9.4	9.36861	9.4
2019-02-20	2019-02-20	9.4	9.4	9.4	9.36861	9.4
2019-02-21	2019-02-21	9.4	9.4	9.4	9.36861	9.4
2019-02-22	2019-02-22	9.4	9.4	9.4	9.36861	9.4
2019-02-23	2019-02-23	9.4	9.4	9.4	9.36861	9.4
2019-02-24	2019-02-24	9.4	9.4	9.4	9.36861	9.4
2019-02-25	2019-02-25	9.4	9.4	9.4	9.36861	9.4
2019-02-26	2019-02-26	9.4	9.4	9.4	9.36861	9.4
2019-02-27	2019-02-27	9.4	9.4	9.4	9.36861	9.4
2019-02-28	2019-02-28	9.4	9.4	9.4	9.36861	9.4
2019-03-01	2019-03-01	9.4	9.4	9.4	9.36861	9.4
2019-03-02	2019-03-02	9.4	9.4	9.4	9.36861	9.4
2019-03-03	2019-03-03	9.4	9.4	9.4	9.36861	9.4
2019-03-04	2019-03-04	9.4	9.4	9.4	9.36861	9.4
2019-03-05	2019-03-05	9.4	9.4	9.4	9.36861	9.4
2019-03-06	2019-03-06	9.4	9.4	9.4	9.36861	9.4
2019-03-07	2019-03-07	9.4	9.4	9.4	9.36861	9.4
2019-03-08	2019-03-08	9.4	9.4	9.4	9.36861	9.4
2019-03-09	2019-03-09	9.4	9.4	9.4	9.36861	9.4
2019-03-10	2019-03-10	9.4	9.4	9.4	9.36861	9.4
2019-03-11	2019-03-11	9.4	9.4	9.4	9.36861	9.4
2019-03-12	2019-03-12	9.4	9.4	9.4	9.36861	9.4
2019-03-13	2019-03-13	9.4	9.4	9.4	9.36861	9.4
2019-03-14	2019-03-14	9.4	9.4	9.4	9.36861	9.4
2019-03-15	2019-03-15	9.4	9.4	9.4	9.36861	9.4
2019-03-16	2019-03-16	9.4	9.4	9.4	9.36861	9.4
2019-03-17	2019-03-17	9.2	9.4	9.4	9.36861	9.2
2019-03-18	2019-03-18	9.2	9.4	9.2	9.20152	9.2
2019-03-19	2019-03-19	9.2	9.2	9.2	9.20668	9.2
2019-03-20	2019-03-20	9.2	9.2	9.2	9.20668	9.2
2019-03-21	2019-03-21	9.2	9.2	9.2	9.20668	9.2
2019-03-22	2019-03-22	9.2	9.2	9.2	9.20668	9.2
2019-03-23	2019-03-23	9.2	9.2	9.2	9.20668	9.2
2019-03-24	2019-03-24	9.2	9.2	9.2	9.20668	9.2
2019-03-25	2019-03-25	9.2	9.2	9.2	9.20668	9.2
2019-03-26	2019-03-26	9.2	9.2	9.2	9.20668	9.2
2019-03-27	2019-03-27	9.2	9.2	9.2	9.20668	9.2
2019-03-28	2019-03-28	9.2	9.2	9.2	9.20668	9.2
2019-03-29	2019-03-29	9.2	9.2	9.2	9.20668	9.2
2019-03-30	2019-03-30	9.2	9.2	9.2	9.20668	9.2
2019-03-31	2019-03-31	9.2	9.2	9.2	9.20668	9.2
2019-04-01	2019-04-01	9.2	9.2	9.2	9.20668	9.2
2019-04-02	2019-04-02	9.2	9.2	9.2	9.20668	9.2
2019-04-03	2019-04-03	9.2	9.2	9.2	9.20668	9.2
2019-04-04	2019-04-04	9.2	9.2	9.2	9.20668	9.2
2019-04-05	2019-04-05	9.2	9.2	9.2	9.20668	9.2
2019-04-06	2019-04-06	9.2	9.2	9.2	9.20668	9.2
2019-04-07	2019-04-07	9.2	9.2	9.2	9.20668	9.2
2019-04-08	2019-04-08	9.2	9.2	9.2	9.20668	9.2
2019-04-09	2019-04-09	9.2	9.2	9.2	9.20668	9.2
2019-04-10	2019-04-10	9.2	9.2	9.2	9.20668	9.2
2019-04-11	2019-04-11	9.2	9.2	9.2	9.20668	9.2
2019-04-12	2019-04-12	9.2	9.2	9.2	9.20668	9.2
2019-04-13	2019-04-13	9.2	9.2	9.2	9.20668	9.2
2019-04-14	2019-04-14	9.2	9.2	9.2	9.20668	9.2
2019-04-15	2019-04-15	9.2	9.2	9.2	9.20668	9.2
2019-04-16	2019-04-16	9.2	9.2	9.2	9.20668	9.2
2019-04-17	2019-04-17	9.2	9.2	9.2	9.20668	9.2
2019-04-18	2019-04-18	9.2	9.2	9.2	9.20668	9.2
2019-04-19	2019-04-19	9.2	9.2	9.2	9.20668	9.2
2019-04-20	2019-04-20	9.2	9.2	9.2	9.20668	9.2
2019-04-21	2019-04-21	9.2	9.2	9.2	9.20668	9.2
2019-04-22	2019-04-22	9.2	9.2	9.2	9.20668	9.2
2019-04-23	2019-04-23	9.2	9.2	9.2	9.20668	9.2
2019-04-24	2019-04-24	9.2	9.2	9.2	9.20668	9.2
2019-04-25	2019-04-25	9.2	9.2	9.2	9.20668	9.2
2019-04-26	2019-04-26	9.2	9.2	9.2	9.20668	9.2
2019-04-27	2019-04-27	9.2	9.2	9.2	9.20668	9.2
2019-04-28	2019-04-28	9.2	9.2	9.2	9.20668	9.2
2019-04-29	2019-04-29	9.2	9.2	9.2	9.20668	9.2
2019-04-30	2019-04-30	9.2	9.2	9.2	9.20668	9.2
2019-05-01	2019-05-01	9.2	9.2	9.2	9.20668	9.2
2019-05-02	2019-05-02	9.2	9.2	9.2	9.20668	9.2
2019-05-03	2019-05-03	9.2	9.2	9.2	9.20668	9.2
2019-05-04	2019-05-04	9.2	9.2	9.2	9.20668	9.2
2019-05-05	2019-05-05	9.2	9.2	9.2	9.20668	9.2
2019-05-06	2019-05-06	9.2	9.2	9.2	9.20668	9.2
2019-05-07	2019-05-07	9.2	9.2	9.2	9.20668	9.2
2019-05-08	2019-05-08	9.2	9.2	9.2	9.20668	9.2
2019-05-09	2019-05-09	9.2	9.2	9.2	9.20668	9.2
2019-05-10	2019-05-10	9.2	9.2	9.2	9.20668	9.2
2019-05-11	2019-05-11	9.2	9.2	9.2	9.20668	9.2
2019-05-12	2019-05-12	9.2	9.2	9.2	9.20668	9.2
2019-05-13	2019-05-13	9.2	9.2	9.2	9.20668	9.2
2019-05-14	2019-05-14	9.2	9.2	9.2	9.20668	9.2
2019-05-15	2019-05-15	9.2	9.2	9.2	9.20668	9.2
2019-05-16	2019-05-16	9.2	9.2	9.2	9.20668	9.2
2019-05-17	2019-05-17	9.2	9.2	9.2	9.20668	9.2
2019-05-18	2019-05-18	9.2	9.2	9.2	9.20668	9.2
2019-05-19	2019-05-19	9.2	9.2	9.2	9.20668	9.2
2019-05-20	2019-05-20	9.2	9.2	9.2	9.20668	9.2
2019-05-21	2019-05-21	9.2	9.2	9.2	9.20668	9.2
2019-05-22	2019-05-22	9.2	9.2	9.2	9.20668	9.2
2019-05-23	2019-05-23	9.2	9.2	9.2	9.20668	9.2
2019-05-24	2019-05-24	9.2	9.2	9.2	9.20668	9.2
2019-05-25	2019-05-25	9.2	9.2	9.2	9.20668	9.2
2019-05-26	2019-05-26	9.2	9.2	9.2	9.20668	9.2
2019-05-27	2019-05-27	9.2	9.2	9.2	9.20668	9.2
2019-05-28	2019-05-28	9.2	9.2	9.2	9.20668	9.2
2019-05-29	2019-05-29	9.2	9.2	9.2	9.20668	9.2
2019-05-30	2019-05-30	9.2	9.2	9.2	9.20668	9.2
2019-05-31	2019-05-31	9.2	9.2	9.2	9.20668	9.2
2019-06-01	2019-06-01	9.2	9.2	9.2	9.20668	9.2
2019-06-02	2019-06-02	9.2	9.2	9.2	9.20668	9.2
2019-06-03	2019-06-03	9.2	9.2	9.2	9.20668	9.2
2019-06-04	2019-06-04	9.2	9.2	9.2	9.20668	9.2
2019-06-05	2019-06-05	9.2	9.2	9.2	9.20668	9.2
2019-06-06	2019-06-06	9.2	9.2	9.2	9.20668	9.2
2019-06-07	2019-06-07	9.2	9.2	9.2	9.20668	9.2
2019-06-08	2019-06-08	9.2	9.2	9.2	9.20668	9.2
2019-06-09	2019-06-09	9.2	9.2	9.2	9.20668	9.2
2019-06-10	2019-06-10	9.2	9.2	9.2	9.20668	9.2
2019-06-11	2019-06-11	9.2	9.2	9.2	9.20668	9.2
2019-06-12	2019-06-12	9.2	9.2	9.2	9.20668	9.2
2019-06-13	2019-06-13	9.2	9.2	9.2	9.20668	9.2
2019-06-14	2019-06-14	9.2	9.2	9.2	9.20668	9.2
2019-06-15	2019-06-15	9.2	9.2	9.2	9.20668	9.2
2019-06-16	2019-06-16	9.2	9.2	9.2	9.20668	9.2
2019-06-17	2019-06-17	9.2	9.2	9.2	9.20668	9.2
2019-06-18	2019-06-18	9.2	9.2	9.2	9.20668	9.2
2019-06-19	2019-06-19	9.2	9.2	9.2	9.20668	9.2
2019-06-20	2019-06-20	9.2	9.2	9.2	9.20668	9.2
2019-06-21	2019-06-21	9.2	9.2	9.2	9.20668	9.2
2019-06-22	2019-06-22	9.2	9.2	9.2	9.20668	9.2
2019-06-23	2019-06-23	9.4	9.2	9.2	9.20668	9.4
[truncated: 1,030 more rows]
