# Supplementary material for: Characteristic mango price forecasting using combined deep-learning optimization model
Source: PLoS One. 2023 Apr 13;18(4):e0283584. doi: 10.1371/journal.pone.0283584 (PMC10101496; doi:10.1371/journal.pone.0283584)
Supplement: S1 Data — (ZIP) [file pone.0283584.s001.zip › Experimental data and related Codes (English Version)/DS and DM test and data adjustment supplement/Data for DS & DM tests (raw data and data predicted by different models).xlsx]

## Sheet: True value and predicted value
actu	pred.BP	pred.LSTM	pred.BpLstm
9	9.06206	9.03195	9.00229
9	9.06206	9.03195	9.00219
9	9.06206	9.03195	9.0021
9	9.06206	9.03195	9.00201
9	9.06206	9.03195	9.00193
9	9.06206	9.03195	9.00185
9	9.06206	9.03195	9.00179
9	9.06206	9.03195	9.00173
9	9.06206	9.03195	9.00169
9	9.06206	9.03195	9.00165
9	9.06206	9.03195	9.00162
9	9.06206	9.03195	9.0016
9	9.06206	9.03195	9.00158
9	9.06206	9.03195	9.00156
9	9.06206	9.03195	9.00155
9	9.06206	9.03195	9.00154
9	9.06206	9.03195	9.00154
9	9.06206	9.03195	9.00153
9	9.06206	9.03195	9.00153
9	9.06206	9.03195	9.00153
9	9.06206	9.03195	9.00153
9	9.06206	9.03195	9.00153
9	9.06206	9.03195	9.00153
9	9.06206	9.03195	9.00153
9	9.06206	9.03195	9.00152
9	9.06206	9.03195	9.00152
9	9.06206	9.03195	9.00152
9	9.06206	9.03195	9.00152
9	9.06206	9.03195	9.00152
9	9.06206	9.03195	9.00152
9	9.06206	9.03195	9.00152
9	9.06206	9.03195	9.00152
9	9.06206	9.03195	9.00152
9	9.06206	9.03195	9.00152
9	9.06206	9.03195	9.00152
9	9.06206	9.03195	9.00152
9	9.06206	9.03195	9.00152
9	9.06206	9.03195	9.00152
9	9.06206	9.03195	9.00152
9	9.06206	9.03195	9.00152
9	9.06206	9.03195	9.00152
9	9.06206	9.03195	9.00152
9	9.06206	9.03195	9.00152
9	9.06206	9.03195	9.00152
9	9.06206	9.03195	9.00152
9	9.06206	9.03195	9.00152
9	9.06206	9.03195	9.00152
9	9.06206	9.03195	9.00152
9	9.06206	9.03195	9.00152
9	9.06206	9.03195	9.00152
9	9.06206	9.03195	9.00152
9	9.06206	9.03195	9.00152
9	9.06206	9.03195	9.00152
9	9.06206	9.03195	9.00152
9	9.06206	9.03195	9.00152
9	9.06206	9.03195	9.00152
9	9.06206	9.03195	9.00152
9	9.06206	9.03195	9.00152
9	9.06206	9.03195	9.00152
9	9.06206	9.03195	9.00152
9	9.06206	9.03195	9.00152
9	9.06206	9.03195	9.00152
9	9.06206	9.03195	9.00152
9	9.06206	9.03195	9.00152
9	9.06206	9.03195	9.00152
9	9.06206	9.03195	9.00152
9	9.06206	9.03195	9.00152
9	9.06206	9.03195	9.00152
9	9.06206	9.03195	9.00152
9.8	9.06206	9.03195	9.81838
9.8	9.79689	9.87492	9.80784
9.8	9.73966	9.78841	9.81002
9.8	9.73966	9.78841	9.80986
9.8	9.73966	9.78841	9.80867
9.8	9.73966	9.78841	9.80939
9.8	9.73966	9.78841	9.80917
10	9.73966	9.78841	9.98374
10	9.88871	9.99992	9.98365
10	9.94368	9.98798	9.98561
10	9.94368	9.98798	9.98575
10	9.94368	9.98798	9.98609
10	9.94368	9.98798	9.98654
10	9.94368	9.98798	9.98673
10	9.94368	9.98798	9.98689
10	9.94368	9.98798	9.98701
10	9.94368	9.98798	9.98711
10	9.94368	9.98798	9.98721
10	9.94368	9.98798	9.9873
10	9.94368	9.98798	9.98738
10	9.94368	9.98798	9.98746
10	9.94368	9.98798	9.98753
10	9.94368	9.98798	9.98759
10	9.94368	9.98798	9.98764
10	9.94368	9.98798	9.98769
10	9.94368	9.98798	9.98772
10	9.94368	9.98798	9.98776
10	9.94368	9.98798	9.98778
10	9.94368	9.98798	9.9878
10	9.94368	9.98798	9.98782
10	9.94368	9.98798	9.98783
10	9.94368	9.98798	9.98784
10	9.94368	9.98798	9.98785
10	9.94368	9.98798	9.98785
10	9.94368	9.98798	9.98785
10	9.94368	9.98798	9.98786
10	9.94368	9.98798	9.98786
10	9.94368	9.98798	9.98786
10	9.94368	9.98798	9.98786
10	9.94368	9.98798	9.98786
10	9.94368	9.98798	9.98786
10	9.94368	9.98798	9.98786
10	9.94368	9.98798	9.98786
10	9.94368	9.98798	9.98786
10	9.94368	9.98798	9.98786
10	9.94368	9.98798	9.98786
10	9.94368	9.98798	9.98786
10	9.94368	9.98798	9.98786
10	9.94368	9.98798	9.98786
10	9.94368	9.98798	9.98786
10	9.94368	9.98798	9.98786
10	9.94368	9.98798	9.98786
10	9.94368	9.98798	9.98786
10	9.94368	9.98798	9.98786
10	9.94368	9.98798	9.98786
10	9.94368	9.98798	9.98786
10	9.94368	9.98798	9.98786
10	9.94368	9.98798	9.98786
10	9.94368	9.98798	9.98786
10	9.94368	9.98798	9.98786
10	9.94368	9.98798	9.98786
10	9.94368	9.98798	9.98786
10	9.94368	9.98798	9.98786
10	9.94368	9.98798	9.98786
10	9.94368	9.98798	9.98786
10	9.94368	9.98798	9.98786
10	9.94368	9.98798	9.98786
10	9.94368	9.98798	9.98786
10	9.94368	9.98798	9.98786
10	9.94368	9.98798	9.98786
10	9.94368	9.98798	9.98786
10	9.94368	9.98798	9.98786
10	9.94368	9.98798	9.98786
10	9.94368	9.98798	9.98786
10	9.94368	9.98798	9.98786
10	9.94368	9.98798	9.98786
10	9.94368	9.98798	9.98786
10	9.94368	9.98798	9.98786
10	9.94368	9.98798	9.98786
10	9.94368	9.98798	9.98786
10	9.94368	9.98798	9.98786
10	9.94368	9.98798	9.98786
10	9.94368	9.98798	9.98786
10	9.94368	9.98798	9.98786
10	9.94368	9.98798	9.98786
10	9.94368	9.98798	9.98786
10	9.94368	9.98798	9.98786
10.3	9.94368	9.98798	10.3413
10.6	10.1835	10.3001	10.5934
11	10.5368	10.6038	10.9985
11	11.0018	11.0121	10.9964
11	11.0444	11.0225	10.9962
11	11.0444	11.0225	10.9967
11	11.0444	11.0225	10.9967
11	11.0444	11.0225	10.9968
11	11.0444	11.0225	10.9968
11	11.0444	11.0225	10.9968
11	11.0444	11.0225	10.9967
12	11.0444	11.0225	12.0378
12	12.0122	12.0047	12.0247
12	11.9449	11.9839	12.0237
12	11.9449	11.9839	12.0251
12	11.9449	11.9839	12.0257
12	11.9449	11.9839	12.025
12	11.9449	11.9839	12.0249
12	11.9449	11.9839	12.0248
12	11.9449	11.9839	12.0247
12	11.9449	11.9839	12.0247
12	11.9449	11.9839	12.0248
12	11.9449	11.9839	12.0248
12	11.9449	11.9839	12.0249
12	11.9449	11.9839	12.0251
12	11.9449	11.9839	12.0252
12	11.9449	11.9839	12.0253
12	11.9449	11.9839	12.0254
12	11.9449	11.9839	12.0255
12	11.9449	11.9839	12.0256
12	11.9449	11.9839	12.0257
12	11.9449	11.9839	12.0258
12	11.9449	11.9839	12.0258
12	11.9449	11.9839	12.0259
12	11.9449	11.9839	12.0259
12	11.9449	11.9839	12.026
12	11.9449	11.9839	12.026
12	11.9449	11.9839	12.026
12	11.9449	11.9839	12.026
12	11.9449	11.9839	12.026
12	11.9449	11.9839	12.0261
12	11.9449	11.9839	12.0261
12	11.9449	11.9839	12.0261
12	11.9449	11.9839	12.0261
12	11.9449	11.9839	12.0261
12	11.9449	11.9839	12.0261
12	11.9449	11.9839	12.0261
12	11.9449	11.9839	12.0261
12	11.9449	11.9839	12.0261
12	11.9449	11.9839	12.0261
11	11.9449	11.9839	10.9845
11	11.1013	10.9658	10.9995
11	11.0444	11.0225	10.9993
11	11.0444	11.0225	10.9988
11	11.0444	11.0225	10.9985
11	11.0444	11.0225	10.999
11	11.0444	11.0225	10.9991
11	11.0444	11.0225	10.9991
11	11.0444	11.0225	10.9991
11	11.0444	11.0225	10.9991
11	11.0444	11.0225	10.999
11	11.0444	11.0225	10.999
11	11.0444	11.0225	10.9989
11	11.0444	11.0225	10.9988
11	11.0444	11.0225	10.9987
11	11.0444	11.0225	10.9986
11	11.0444	11.0225	10.9985
11	11.0444	11.0225	10.9984
11	11.0444	11.0225	10.9983
11	11.0444	11.0225	10.9982
11	11.0444	11.0225	10.9982
11	11.0444	11.0225	10.9981
11	11.0444	11.0225	10.9981
11	11.0444	11.0225	10.998
11	11.0444	11.0225	10.998
11	11.0444	11.0225	10.998
11	11.0444	11.0225	10.9979
11	11.0444	11.0225	10.9979
11	11.0444	11.0225	10.9979
11	11.0444	11.0225	10.9979
11	11.0444	11.0225	10.9979
11	11.0444	11.0225	10.9979
11	11.0444	11.0225	10.9979
11	11.0444	11.0225	10.9979
11	11.0444	11.0225	10.9979
11	11.0444	11.0225	10.9979
11	11.0444	11.0225	10.9979
11	11.0444	11.0225	10.9979
11	11.0444	11.0225	10.9979
11	11.0444	11.0225	10.9979
11	11.0444	11.0225	10.9979
11	11.0444	11.0225	10.9979
11	11.0444	11.0225	10.9979
10	11.0444	11.0225	9.98008
10	9.77135	9.94678	9.99033
10	9.94368	9.98798	9.98931
10	9.94368	9.98798	9.98932
10	9.94368	9.98798	9.98946
10	9.94368	9.98798	9.98913
10	9.94368	9.98798	9.98913
10	9.94368	9.98798	9.9891
10	9.94368	9.98798	9.98908
10	9.94368	9.98798	9.98906
10	9.94368	9.98798	9.98901
10	9.94368	9.98798	9.98895
10	9.94368	9.98798	9.98886
10	9.94368	9.98798	9.98877
10	9.94368	9.98798	9.98866
10	9.94368	9.98798	9.98855
10	9.94368	9.98798	9.98845
10	9.94368	9.98798	9.98835
10	9.94368	9.98798	9.98826
10	9.94368	9.98798	9.98819
10	9.94368	9.98798	9.98812
10	9.94368	9.98798	9.98807
10	9.94368	9.98798	9.98803
10	9.94368	9.98798	9.98799
10	9.94368	9.98798	9.98796
10	9.94368	9.98798	9.98794
10	9.94368	9.98798	9.98792
10	9.94368	9.98798	9.9879
10	9.94368	9.98798	9.98789
10	9.94368	9.98798	9.98789
10	9.94368	9.98798	9.98788
10	9.94368	9.98798	9.98787
10	9.94368	9.98798	9.98787
10	9.94368	9.98798	9.98787
10	9.94368	9.98798	9.98787
10	9.94368	9.98798	9.98787
10	9.94368	9.98798	9.98787
10	9.94368	9.98798	9.98786
10	9.94368	9.98798	9.98786
10	9.94368	9.98798	9.98786
10	9.94368	9.98798	9.98786
10	9.94368	9.98798	9.98786
10	9.94368	9.98798	9.98786
10	9.94368	9.98798	9.98786
10	9.94368	9.98798	9.98786
10	9.94368	9.98798	9.98786
10	9.94368	9.98798	9.98786
10	9.94368	9.98798	9.98786
10	9.94368	9.98798	9.98786
10	9.94368	9.98798	9.98786
10	9.94368	9.98798	9.98786
10	9.94368	9.98798	9.98786
10	9.94368	9.98798	9.98786
10	9.94368	9.98798	9.98786
10	9.94368	9.98798	9.98786
10	9.94368	9.98798	9.98786
10	9.94368	9.98798	9.98786
10	9.94368	9.98798	9.98786
10	9.94368	9.98798	9.98786
10	9.94368	9.98798	9.98786
10	9.94368	9.98798	9.98786
10	9.94368	9.98798	9.98786
10	9.94368	9.98798	9.98786
10	9.94368	9.98798	9.98786
10	9.94368	9.98798	9.98786
10	9.94368	9.98798	9.98786
10	9.94368	9.98798	9.98786
10	9.94368	9.98798	9.98786
10	9.94368	9.98798	9.98786
10	9.94368	9.98798	9.98786
10	9.94368	9.98798	9.98786
10	9.94368	9.98798	9.98786
10	9.94368	9.98798	9.98786
10	9.94368	9.98798	9.98786
10	9.94368	9.98798	9.98786
10	9.94368	9.98798	9.98786
10	9.94368	9.98798	9.98786
10	9.94368	9.98798	9.98786
10	9.94368	9.98798	9.98786
10	9.94368	9.98798	9.98786
10	9.94368	9.98798	9.98786
10	9.94368	9.98798	9.98786
10	9.94368	9.98798	9.98786
10	9.94368	9.98798	9.98786
10	9.94368	9.98798	9.98786
10	9.94368	9.98798	9.98786
9.6	9.94368	9.98798	9.58213
9.3	9.64643	9.5506	9.24982
9	9.31099	9.26218	9.00863
9	9.02375	8.97294	9.00717
9	9.06206	9.03195	9.00399
9	9.06206	9.03195	9.00439
9	9.06206	9.03195	9.00356
9	9.06206	9.03195	9.00293
8.6	9.06206	9.03195	8.54069
8.6	8.77317	8.57183	8.54666
8.6	8.68629	8.66185	8.54977
8.6	8.68629	8.66185	8.55102
8.6	8.68629	8.66185	8.55186
8.6	8.68629	8.66185	8.55189
8.6	8.68629	8.66185	8.5522
8.6	8.68629	8.66185	8.55231
8.6	8.68629	8.66185	8.55236
8.6	8.68629	8.66185	8.55235
8.6	8.68629	8.66185	8.55231
8.2	8.68629	8.66185	8.16726
7.6	8.33833	8.18143	7.60802
7.6	7.62665	7.50794	7.60162
7.6	7.88753	7.62178	7.60036
7.6	7.88753	7.62178	7.60237
7	7.88753	7.62178	6.97999
6.6	6.60053	6.83423	6.58638
6.6	6.30101	6.48536	6.58334
6.6	6.5106	6.60893	6.58708
6.6	6.5106	6.60893	6.58873
6.6	6.5106	6.60893	6.58662
6.6	6.5106	6.60893	6.58618
6.6	6.5106	6.60893	6.58646
6.6	6.5106	6.60893	6.58665
6.6	6.5106	6.60893	6.58684
6.6	6.5106	6.60893	6.58697
6.6	6.5106	6.60893	6.58702
6.6	6.5106	6.60893	6.58701
6.6	6.5106	6.60893	6.58695
6.6	6.5106	6.60893	6.58686
6.6	6.5106	6.60893	6.58675
6.6	6.5106	6.60893	6.58664
6.6	6.5106	6.60893	6.58654
6.6	6.5106	6.60893	6.58644
6.6	6.5106	6.60893	6.58636
6.7	6.5106	6.60893	6.68816
6.9	6.60315	6.72528	6.93519
7	6.82669	6.93338	6.97106
7	6.92649	6.99627	6.97375
7	6.88609	6.96746	6.97603
7	6.88609	6.96746	6.97532
7	6.88609	6.96746	6.97605
7	6.88609	6.96746	6.97647
7	6.88609	6.96746	6.97647
7	6.88609	6.96746	6.97644
7	6.88609	6.96746	6.97639
7	6.88609	6.96746	6.97634
7	6.88609	6.96746	6.97632
7	6.88609	6.96746	6.97631
8	6.88609	6.96746	8.02149
8	8.611	8.30077	8.01051
8	8.0747	8.0645	8.01307
8	8.0747	8.0645	8.00877
8	8.0747	8.0645	8.00787
8	8.0747	8.0645	8.00923
8	8.0747	8.0645	8.00854
8	8.0747	8.0645	8.00816
8	8.0747	8.0645	8.00783
8	8.0747	8.0645	8.00759
8	8.0747	8.0645	8.00744
8	8.0747	8.0645	8.00738
8	8.0747	8.0645	8.00739
8	8.0747	8.0645	8.00743
8	8.0747	8.0645	8.00751
8	8.0747	8.0645	8.0076
8	8.0747	8.0645	8.00769
8	8.0747	8.0645	8.00778
8	8.0747	8.0645	8.00786
8	8.0747	8.0645	8.00793
8	8.0747	8.0645	8.00799
8	8.0747	8.0645	8.00804
8	8.0747	8.0645	8.00808
8	8.0747	8.0645	8.00812
8	8.0747	8.0645	8.00814
8	8.0747	8.0645	8.00817
8	8.0747	8.0645	8.00818
8	8.0747	8.0645	8.00819
8	8.0747	8.0645	8.0082
8	8.0747	8.0645	8.00821
8	8.0747	8.0645	8.00821
8	8.0747	8.0645	8.00822
8	8.0747	8.0645	8.00822
8	8.0747	8.0645	8.00822
8	8.0747	8.0645	8.00822
8	8.0747	8.0645	8.00822
8	8.0747	8.0645	8.00822
8	8.0747	8.0645	8.00822
8	8.0747	8.0645	8.00822
8	8.0747	8.0645	8.00822
8	8.0747	8.0645	8.00822
8	8.0747	8.0645	8.00822
8	8.0747	8.0645	8.00822
8	8.0747	8.0645	8.00822
8	8.0747	8.0645	8.00822
8	8.0747	8.0645	8.00822
8	8.0747	8.0645	8.00822
8	8.0747	8.0645	8.00822
8	8.0747	8.0645	8.00822
8	8.0747	8.0645	8.00822
8	8.0747	8.0645	8.00822
8	8.0747	8.0645	8.00822
8	8.0747	8.0645	8.00822
8	8.0747	8.0645	8.00822
8	8.0747	8.0645	8.00822
8	8.0747	8.0645	8.00822
8	8.0747	8.0645	8.00822
8	8.0747	8.0645	8.00822
8	8.0747	8.0645	8.00822
8	8.0747	8.0645	8.00822
8	8.0747	8.0645	8.00822
8	8.0747	8.0645	8.00822
8	8.0747	8.0645	8.00822
8	8.0747	8.0645	8.00822
8	8.0747	8.0645	8.00822
8	8.0747	8.0645	8.00822
8	8.0747	8.0645	8.00822
8	8.0747	8.0645	8.00822
8	8.0747	8.0645	8.00822
8	8.0747	8.0645	8.00822
8	8.0747	8.0645	8.00822
8	8.0747	8.0645	8.00822
8	8.0747	8.0645	8.00822
8	8.0747	8.0645	8.00822
8	8.0747	8.0645	8.00822
8	8.0747	8.0645	8.00822
8	8.0747	8.0645	8.00822
8	8.0747	8.0645	8.00822
8	8.0747	8.0645	8.00822
8	8.0747	8.0645	8.00822
8	8.0747	8.0645	8.00822
8	8.0747	8.0645	8.00822
8	8.0747	8.0645	8.00822
8	8.0747	8.0645	8.00822
8	8.0747	8.0645	8.00822
8	8.0747	8.0645	8.00822
8	8.0747	8.0645	8.00822
8	8.0747	8.0645	8.00822
8.6	8.0747	8.0645	8.54139
8.6	8.43234	8.80946	8.54376
8.6	8.68629	8.66185	8.54959
8.6	8.68629	8.66185	8.5482
8.6	8.68629	8.66185	8.54899
8.6	8.68629	8.66185	8.55058
8.6	8.68629	8.66185	8.55074
8.6	8.68629	8.66185	8.55088
8.6	8.68629	8.66185	8.55091
8.6	8.68629	8.66185	8.5509
8.6	8.68629	8.66185	8.5509
8.6	8.68629	8.66185	8.55092
8.6	8.68629	8.66185	8.55096
8.6	8.68629	8.66185	8.55102
8.6	8.68629	8.66185	8.55108
8.6	8.68629	8.66185	8.55114
8.6	8.68629	8.66185	8.55121
8.6	8.68629	8.66185	8.55126
8.6	8.68629	8.66185	8.55132
8.6	8.68629	8.66185	8.55136
8.6	8.68629	8.66185	8.5514
8.6	8.68629	8.66185	8.55143
8.6	8.68629	8.66185	8.55146
8.6	8.68629	8.66185	8.55148
8.8	8.68629	8.66185	8.78458
9	8.8693	8.89425	9.01139
9	9.08403	9.07462	9.00567
9	9.06206	9.03195	9.00402
9	9.06206	9.03195	9.00288
9	9.06206	9.03195	9.00218
9	9.06206	9.03195	9.00193
9	9.06206	9.03195	9.0016
9	9.06206	9.03195	9.0014
9	9.06206	9.03195	9.00127
9	9.06206	9.03195	9.0012
9	9.06206	9.03195	9.00117
9	9.06206	9.03195	9.00116
9	9.06206	9.03195	9.00118
9	9.06206	9.03195	9.00121
9	9.06206	9.03195	9.00124
9	9.06206	9.03195	9.00128
9	9.06206	9.03195	9.00132
9	9.06206	9.03195	9.00135
9	9.06206	9.03195	9.00138
9	9.06206	9.03195	9.00141
9	9.06206	9.03195	9.00143
10	9.06206	9.03195	9.99265
10	9.99719	10.0667	9.98233
10	9.94368	9.98798	9.98668
10	9.94368	9.98798	9.98695
10	9.94368	9.98798	9.98592
10	9.94368	9.98798	9.98703
10	9.94368	9.98798	9.98692
10	9.94368	9.98798	9.98687
10	9.94368	9.98798	9.9868
10	9.94368	9.98798	9.98675
10	9.94368	9.98798	9.98674
10	9.94368	9.98798	9.98678
10	9.94368	9.98798	9.98684
10	9.94368	9.98798	9.98694
10	9.94368	9.98798	9.98704
10	9.94368	9.98798	9.98715
10	9.94368	9.98798	9.98726
10	9.94368	9.98798	9.98736
10	9.94368	9.98798	9.98745
10	9.94368	9.98798	9.98753
10	9.94368	9.98798	9.9876
10	9.94368	9.98798	9.98765
10	9.94368	9.98798	9.9877
12	9.94368	9.98798	12.0376
12	11.9159	11.998	12.0242
12	11.9449	11.9839	12.0237
12	11.9449	11.9839	12.0272
12	11.9449	11.9839	12.027
12	11.9449	11.9839	12.026
12	11.9449	11.9839	12.0253
12	11.9449	11.9839	12.0248
12	11.9449	11.9839	12.0244
12	11.9449	11.9839	12.0242
12	11.9449	11.9839	12.0241
12	11.9449	11.9839	12.0241
12	11.9449	11.9839	12.0242
12	11.9449	11.9839	12.0243
12	11.9449	11.9839	12.0245
13	11.9449	11.9839	13.0091
13	12.9693	13.0001	13.0067
13	12.9709	12.9745	13.0066
13	12.9709	12.9745	13.0079
13	12.9709	12.9745	13.0118
13	12.9709	12.9745	13.0109
13	12.9709	12.9745	13.0111
13	12.9709	12.9745	13.0111
13	12.9709	12.9745	13.0111
13	12.9709	12.9745	13.0112
13	12.9709	12.9745	13.0112
13	12.9709	12.9745	13.0112
13	12.9709	12.9745	13.0113
13	12.9709	12.9745	13.0114
13	12.9709	12.9745	13.0115
13	12.9709	12.9745	13.0116
13	12.9709	12.9745	13.0117
13	12.9709	12.9745	13.0118
13	12.9709	12.9745	13.0119
13	12.9709	12.9745	13.0119
13	12.9709	12.9745	13.012
13	12.9709	12.9745	13.012
13	12.9709	12.9745	13.0121
13	12.9709	12.9745	13.0121
13	12.9709	12.9745	13.0122
13	12.9709	12.9745	13.0122
13	12.9709	12.9745	13.0122
13	12.9709	12.9745	13.0122
13	12.9709	12.9745	13.0122
13.5	12.9709	12.9745	13.4947
14	13.4979	13.4833	14.0218
14	13.8226	13.9781	14.019
14	13.9322	13.9358	14.0159
14	13.9322	13.9358	14.0187
14	13.9322	13.9358	14.0211
14	13.9322	13.9358	14.0201
14	13.9322	13.9358	14.0199
14	13.9322	13.9358	14.0198
14	13.9322	13.9358	14.0196
14	13.9322	13.9358	14.0196
14	13.9322	13.9358	14.0195
