# Supplementary material for: Characteristic mango price forecasting using combined deep-learning optimization model
Source: PLoS One. 2023 Apr 13;18(4):e0283584. doi: 10.1371/journal.pone.0283584 (PMC10101496; doi:10.1371/journal.pone.0283584)
Supplement: S1 Data — (ZIP) [file pone.0283584.s001.zip › Experimental data and related Codes (English Version)/DS and DM test and data adjustment supplement/DS and DM verify data test sets.xlsx]

## Sheet: True value+BP predicted value
True value	Predicted value
9	9.06206
9	9.06206
9	9.06206
9	9.06206
9	9.06206
9	9.06206
9	9.06206
9	9.06206
9	9.06206
9	9.06206
9	9.06206
9	9.06206
9	9.06206
9	9.06206
9	9.06206
9	9.06206
9	9.06206
9	9.06206
9	9.06206
9	9.06206
9	9.06206
9	9.06206
9	9.06206
9	9.06206
9	9.06206
9	9.06206
9	9.06206
9	9.06206
9	9.06206
9	9.06206
9	9.06206
9	9.06206
9	9.06206
9	9.06206
9	9.06206
9	9.06206
9	9.06206
9	9.06206
9	9.06206
9	9.06206
9	9.06206
9	9.06206
9	9.06206
9	9.06206
9	9.06206
9	9.06206
9	9.06206
9	9.06206
9	9.06206
9	9.06206
9	9.06206
9	9.06206
9	9.06206
9	9.06206
9	9.06206
9	9.06206
9	9.06206
9	9.06206
9	9.06206
9	9.06206
9	9.06206
9	9.06206
9	9.06206
9	9.06206
9	9.06206
9	9.06206
9	9.06206
9	9.06206
9	9.06206
9.8	9.06206
9.8	9.79689
9.8	9.73966
9.8	9.73966
9.8	9.73966
9.8	9.73966
9.8	9.73966
10	9.73966
10	9.88871
10	9.94368
10	9.94368
10	9.94368
10	9.94368
10	9.94368
10	9.94368
10	9.94368
10	9.94368
10	9.94368
10	9.94368
10	9.94368
10	9.94368
10	9.94368
10	9.94368
10	9.94368
10	9.94368
10	9.94368
10	9.94368
10	9.94368
10	9.94368
10	9.94368
10	9.94368
10	9.94368
10	9.94368
10	9.94368
10	9.94368
10	9.94368
10	9.94368
10	9.94368
10	9.94368
10	9.94368
10	9.94368
10	9.94368
10	9.94368
10	9.94368
10	9.94368
10	9.94368
10	9.94368
10	9.94368
10	9.94368
10	9.94368
10	9.94368
10	9.94368
10	9.94368
10	9.94368
10	9.94368
10	9.94368
10	9.94368
10	9.94368
10	9.94368
10	9.94368
10	9.94368
10	9.94368
10	9.94368
10	9.94368
10	9.94368
10	9.94368
10	9.94368
10	9.94368
10	9.94368
10	9.94368
10	9.94368
10	9.94368
10	9.94368
10	9.94368
10	9.94368
10	9.94368
10	9.94368
10	9.94368
10	9.94368
10	9.94368
10	9.94368
10	9.94368
10	9.94368
10	9.94368
10	9.94368
10	9.94368
10	9.94368
10.3	9.94368
10.6	10.1835
11	10.5368
11	11.0018
11	11.0444
11	11.0444
11	11.0444
11	11.0444
11	11.0444
11	11.0444
11	11.0444
12	11.0444
12	12.0122
12	11.9449
12	11.9449
12	11.9449
12	11.9449
12	11.9449
12	11.9449
12	11.9449
12	11.9449
12	11.9449
12	11.9449
12	11.9449
12	11.9449
12	11.9449
12	11.9449
12	11.9449
12	11.9449
12	11.9449
12	11.9449
12	11.9449
12	11.9449
12	11.9449
12	11.9449
12	11.9449
12	11.9449
12	11.9449
12	11.9449
12	11.9449
12	11.9449
12	11.9449
12	11.9449
12	11.9449
12	11.9449
12	11.9449
12	11.9449
12	11.9449
12	11.9449
12	11.9449
11	11.9449
11	11.1013
11	11.0444
11	11.0444
11	11.0444
11	11.0444
11	11.0444
11	11.0444
11	11.0444
11	11.0444
11	11.0444
11	11.0444
11	11.0444
11	11.0444
11	11.0444
11	11.0444
11	11.0444
11	11.0444
11	11.0444
11	11.0444
11	11.0444
11	11.0444
11	11.0444
11	11.0444
11	11.0444
11	11.0444
11	11.0444
11	11.0444
11	11.0444
11	11.0444
11	11.0444
11	11.0444
11	11.0444
11	11.0444
11	11.0444
11	11.0444
11	11.0444
11	11.0444
11	11.0444
11	11.0444
11	11.0444
11	11.0444
11	11.0444
10	11.0444
10	9.77135
10	9.94368
10	9.94368
10	9.94368
10	9.94368
10	9.94368
10	9.94368
10	9.94368
10	9.94368
10	9.94368
10	9.94368
10	9.94368
10	9.94368
10	9.94368
10	9.94368
10	9.94368
10	9.94368
10	9.94368
10	9.94368
10	9.94368
10	9.94368
10	9.94368
10	9.94368
10	9.94368
10	9.94368
10	9.94368
10	9.94368
10	9.94368
10	9.94368
10	9.94368
10	9.94368
10	9.94368
10	9.94368
10	9.94368
10	9.94368
10	9.94368
10	9.94368
10	9.94368
10	9.94368
10	9.94368
10	9.94368
10	9.94368
10	9.94368
10	9.94368
10	9.94368
10	9.94368
10	9.94368
10	9.94368
10	9.94368
10	9.94368
10	9.94368
10	9.94368
10	9.94368
10	9.94368
10	9.94368
10	9.94368
10	9.94368
10	9.94368
10	9.94368
10	9.94368
10	9.94368
10	9.94368
10	9.94368
10	9.94368
10	9.94368
10	9.94368
10	9.94368
10	9.94368
10	9.94368
10	9.94368
10	9.94368
10	9.94368
10	9.94368
10	9.94368
10	9.94368
10	9.94368
10	9.94368
10	9.94368
10	9.94368
10	9.94368
10	9.94368
10	9.94368
10	9.94368
10	9.94368
10	9.94368
9.6	9.94368
9.3	9.64643
9	9.31099
9	9.02375
9	9.06206
9	9.06206
9	9.06206
9	9.06206
8.6	9.06206
8.6	8.77317
8.6	8.68629
8.6	8.68629
8.6	8.68629
8.6	8.68629
8.6	8.68629
8.6	8.68629
8.6	8.68629
8.6	8.68629
8.6	8.68629
8.2	8.68629
7.6	8.33833
7.6	7.62665
7.6	7.88753
7.6	7.88753
7	7.88753
6.6	6.60053
6.6	6.30101
6.6	6.5106
6.6	6.5106
6.6	6.5106
6.6	6.5106
6.6	6.5106
6.6	6.5106
6.6	6.5106
6.6	6.5106
6.6	6.5106
6.6	6.5106
6.6	6.5106
6.6	6.5106
6.6	6.5106
6.6	6.5106
6.6	6.5106
6.6	6.5106
6.6	6.5106
6.7	6.5106
6.9	6.60315
7	6.82669
7	6.92649
7	6.88609
7	6.88609
7	6.88609
7	6.88609
7	6.88609
7	6.88609
7	6.88609
7	6.88609
7	6.88609
7	6.88609
8	6.88609
8	8.611
8	8.0747
8	8.0747
8	8.0747
8	8.0747
8	8.0747
8	8.0747
8	8.0747
8	8.0747
8	8.0747
8	8.0747
8	8.0747
8	8.0747
8	8.0747
8	8.0747
8	8.0747
8	8.0747
8	8.0747
8	8.0747
8	8.0747
8	8.0747
8	8.0747
8	8.0747
8	8.0747
8	8.0747
8	8.0747
8	8.0747
8	8.0747
8	8.0747
8	8.0747
8	8.0747
8	8.0747
8	8.0747
8	8.0747
8	8.0747
8	8.0747
8	8.0747
8	8.0747
8	8.0747
8	8.0747
8	8.0747
8	8.0747
8	8.0747
8	8.0747
8	8.0747
8	8.0747
8	8.0747
8	8.0747
8	8.0747
8	8.0747
8	8.0747
8	8.0747
8	8.0747
8	8.0747
8	8.0747
8	8.0747
8	8.0747
8	8.0747
8	8.0747
8	8.0747
8	8.0747
8	8.0747
8	8.0747
8	8.0747
8	8.0747
8	8.0747
8	8.0747
8	8.0747
8	8.0747
8	8.0747
8	8.0747
8	8.0747
8	8.0747
8	8.0747
8	8.0747
8	8.0747
8	8.0747
8	8.0747
8	8.0747
8	8.0747
8	8.0747
8	8.0747
8	8.0747
8	8.0747
8	8.0747
8	8.0747
8	8.0747
8.6	8.0747
8.6	8.43234
8.6	8.68629
8.6	8.68629
8.6	8.68629
8.6	8.68629
8.6	8.68629
8.6	8.68629
8.6	8.68629
8.6	8.68629
8.6	8.68629
8.6	8.68629
8.6	8.68629
8.6	8.68629
8.6	8.68629
8.6	8.68629
8.6	8.68629
8.6	8.68629
8.6	8.68629
8.6	8.68629
8.6	8.68629
8.6	8.68629
8.6	8.68629
8.6	8.68629
8.8	8.68629
9	8.8693
9	9.08403
9	9.06206
9	9.06206
9	9.06206
9	9.06206
9	9.06206
9	9.06206
9	9.06206
9	9.06206
9	9.06206
9	9.06206
9	9.06206
9	9.06206
9	9.06206
9	9.06206
9	9.06206
9	9.06206
9	9.06206
9	9.06206
9	9.06206
10	9.06206
10	9.99719
10	9.94368
10	9.94368
10	9.94368
10	9.94368
10	9.94368
10	9.94368
10	9.94368
10	9.94368
10	9.94368
10	9.94368
10	9.94368
10	9.94368
10	9.94368
10	9.94368
10	9.94368
10	9.94368
10	9.94368
10	9.94368
10	9.94368
10	9.94368
10	9.94368
12	9.94368
12	11.9159
12	11.9449
12	11.9449
12	11.9449
12	11.9449
12	11.9449
12	11.9449
12	11.9449
12	11.9449
12	11.9449
12	11.9449
12	11.9449
12	11.9449
12	11.9449
13	11.9449
13	12.9693
13	12.9709
13	12.9709
13	12.9709
13	12.9709
13	12.9709
13	12.9709
13	12.9709
13	12.9709
13	12.9709
13	12.9709
13	12.9709
13	12.9709
13	12.9709
13	12.9709
13	12.9709
13	12.9709
13	12.9709
13	12.9709
13	12.9709
13	12.9709
13	12.9709
13	12.9709
13	12.9709
13	12.9709
13	12.9709
13	12.9709
13	12.9709
13.5	12.9709
14	13.4979
14	13.8226
14	13.9322
14	13.9322
14	13.9322
14	13.9322
14	13.9322
14	13.9322
14	13.9322
14	13.9322
14	13.9322

## Sheet: True value+LSTM predicted value
True value	Predicted value
9	9.03195
9	9.03195
9	9.03195
9	9.03195
9	9.03195
9	9.03195
9	9.03195
9	9.03195
9	9.03195
9	9.03195
9	9.03195
9	9.03195
9	9.03195
9	9.03195
9	9.03195
9	9.03195
9	9.03195
9	9.03195
9	9.03195
9	9.03195
9	9.03195
9	9.03195
9	9.03195
9	9.03195
9	9.03195
9	9.03195
9	9.03195
9	9.03195
9	9.03195
9	9.03195
9	9.03195
9	9.03195
9	9.03195
9	9.03195
9	9.03195
9	9.03195
9	9.03195
9	9.03195
9	9.03195
9	9.03195
9	9.03195
9	9.03195
9	9.03195
9	9.03195
9	9.03195
9	9.03195
9	9.03195
9	9.03195
9	9.03195
9	9.03195
9	9.03195
9	9.03195
9	9.03195
9	9.03195
9	9.03195
9	9.03195
9	9.03195
9	9.03195
9	9.03195
9	9.03195
9	9.03195
9	9.03195
9	9.03195
9	9.03195
9	9.03195
9	9.03195
9	9.03195
9	9.03195
9	9.03195
9.8	9.03195
9.8	9.87492
9.8	9.78841
9.8	9.78841
9.8	9.78841
9.8	9.78841
9.8	9.78841
10	9.78841
10	9.99992
10	9.98798
10	9.98798
10	9.98798
10	9.98798
10	9.98798
10	9.98798
10	9.98798
10	9.98798
10	9.98798
10	9.98798
10	9.98798
10	9.98798
10	9.98798
10	9.98798
10	9.98798
10	9.98798
10	9.98798
10	9.98798
10	9.98798
10	9.98798
10	9.98798
10	9.98798
10	9.98798
10	9.98798
10	9.98798
10	9.98798
10	9.98798
10	9.98798
10	9.98798
10	9.98798
10	9.98798
10	9.98798
10	9.98798
10	9.98798
10	9.98798
10	9.98798
10	9.98798
10	9.98798
10	9.98798
10	9.98798
10	9.98798
10	9.98798
10	9.98798
10	9.98798
10	9.98798
10	9.98798
10	9.98798
10	9.98798
10	9.98798
10	9.98798
10	9.98798
10	9.98798
10	9.98798
10	9.98798
10	9.98798
10	9.98798
10	9.98798
10	9.98798
10	9.98798
10	9.98798
10	9.98798
10	9.98798
10	9.98798
10	9.98798
10	9.98798
10	9.98798
10	9.98798
10	9.98798
10	9.98798
10	9.98798
10	9.98798
10	9.98798
10	9.98798
10	9.98798
10	9.98798
10	9.98798
10	9.98798
10	9.98798
10.3	9.98798
10.6	10.3001
11	10.6038
11	11.0121
11	11.0225
11	11.0225
11	11.0225
11	11.0225
11	11.0225
11	11.0225
11	11.0225
12	11.0225
12	12.0047
12	11.9839
12	11.9839
12	11.9839
12	11.9839
12	11.9839
12	11.9839
12	11.9839
12	11.9839
12	11.9839
12	11.9839
12	11.9839
12	11.9839
12	11.9839
12	11.9839
12	11.9839
12	11.9839
12	11.9839
12	11.9839
12	11.9839
12	11.9839
12	11.9839
12	11.9839
12	11.9839
12	11.9839
12	11.9839
12	11.9839
12	11.9839
12	11.9839
12	11.9839
12	11.9839
12	11.9839
12	11.9839
12	11.9839
12	11.9839
12	11.9839
12	11.9839
12	11.9839
11	11.9839
11	10.9658
11	11.0225
11	11.0225
11	11.0225
11	11.0225
11	11.0225
11	11.0225
11	11.0225
11	11.0225
11	11.0225
11	11.0225
11	11.0225
11	11.0225
11	11.0225
11	11.0225
11	11.0225
11	11.0225
11	11.0225
11	11.0225
11	11.0225
11	11.0225
11	11.0225
11	11.0225
11	11.0225
11	11.0225
11	11.0225
11	11.0225
11	11.0225
11	11.0225
11	11.0225
11	11.0225
11	11.0225
11	11.0225
11	11.0225
11	11.0225
11	11.0225
11	11.0225
11	11.0225
11	11.0225
11	11.0225
11	11.0225
11	11.0225
10	11.0225
10	9.94678
10	9.98798
10	9.98798
10	9.98798
10	9.98798
10	9.98798
10	9.98798
10	9.98798
10	9.98798
10	9.98798
10	9.98798
10	9.98798
10	9.98798
10	9.98798
10	9.98798
10	9.98798
10	9.98798
10	9.98798
10	9.98798
10	9.98798
10	9.98798
10	9.98798
10	9.98798
10	9.98798
10	9.98798
10	9.98798
10	9.98798
10	9.98798
10	9.98798
10	9.98798
10	9.98798
10	9.98798
10	9.98798
10	9.98798
10	9.98798
10	9.98798
10	9.98798
10	9.98798
10	9.98798
10	9.98798
10	9.98798
10	9.98798
10	9.98798
10	9.98798
10	9.98798
10	9.98798
10	9.98798
10	9.98798
10	9.98798
10	9.98798
10	9.98798
10	9.98798
10	9.98798
10	9.98798
10	9.98798
10	9.98798
10	9.98798
10	9.98798
10	9.98798
10	9.98798
10	9.98798
10	9.98798
10	9.98798
10	9.98798
10	9.98798
10	9.98798
10	9.98798
10	9.98798
10	9.98798
10	9.98798
10	9.98798
10	9.98798
10	9.98798
10	9.98798
10	9.98798
10	9.98798
10	9.98798
10	9.98798
10	9.98798
10	9.98798
10	9.98798
10	9.98798
10	9.98798
10	9.98798
10	9.98798
9.6	9.98798
9.3	9.5506
9	9.26218
9	8.97294
9	9.03195
9	9.03195
9	9.03195
9	9.03195
8.6	9.03195
8.6	8.57183
8.6	8.66185
8.6	8.66185
8.6	8.66185
8.6	8.66185
8.6	8.66185
8.6	8.66185
8.6	8.66185
8.6	8.66185
8.6	8.66185
8.2	8.66185
7.6	8.18143
7.6	7.50794
7.6	7.62178
7.6	7.62178
7	7.62178
6.6	6.83423
6.6	6.48536
6.6	6.60893
6.6	6.60893
6.6	6.60893
6.6	6.60893
6.6	6.60893
6.6	6.60893
6.6	6.60893
6.6	6.60893
6.6	6.60893
6.6	6.60893
6.6	6.60893
6.6	6.60893
6.6	6.60893
6.6	6.60893
6.6	6.60893
6.6	6.60893
6.6	6.60893
6.7	6.60893
6.9	6.72528
7	6.93338
7	6.99627
7	6.96746
7	6.96746
7	6.96746
7	6.96746
7	6.96746
7	6.96746
7	6.96746
7	6.96746
7	6.96746
7	6.96746
8	6.96746
8	8.30077
8	8.0645
8	8.0645
8	8.0645
8	8.0645
8	8.0645
8	8.0645
8	8.0645
8	8.0645
8	8.0645
8	8.0645
8	8.0645
8	8.0645
8	8.0645
8	8.0645
8	8.0645
8	8.0645
8	8.0645
8	8.0645
8	8.0645
8	8.0645
8	8.0645
8	8.0645
8	8.0645
8	8.0645
8	8.0645
8	8.0645
8	8.0645
8	8.0645
8	8.0645
8	8.0645
8	8.0645
8	8.0645
8	8.0645
8	8.0645
8	8.0645
8	8.0645
8	8.0645
8	8.0645
8	8.0645
8	8.0645
8	8.0645
8	8.0645
8	8.0645
8	8.0645
8	8.0645
8	8.0645
8	8.0645
8	8.0645
8	8.0645
8	8.0645
8	8.0645
8	8.0645
8	8.0645
8	8.0645
8	8.0645
8	8.0645
8	8.0645
8	8.0645
8	8.0645
8	8.0645
8	8.0645
8	8.0645
8	8.0645
8	8.0645
8	8.0645
8	8.0645
8	8.0645
8	8.0645
8	8.0645
8	8.0645
8	8.0645
8	8.0645
8	8.0645
8	8.0645
8	8.0645
8	8.0645
8	8.0645
8	8.0645
8	8.0645
8	8.0645
8	8.0645
8	8.0645
8	8.0645
8	8.0645
8	8.0645
8	8.0645
8.6	8.0645
8.6	8.80946
8.6	8.66185
8.6	8.66185
8.6	8.66185
8.6	8.66185
8.6	8.66185
8.6	8.66185
8.6	8.66185
8.6	8.66185
8.6	8.66185
8.6	8.66185
8.6	8.66185
8.6	8.66185
8.6	8.66185
8.6	8.66185
8.6	8.66185
8.6	8.66185
8.6	8.66185
8.6	8.66185
8.6	8.66185
8.6	8.66185
8.6	8.66185
8.6	8.66185
8.8	8.66185
9	8.89425
9	9.07462
9	9.03195
9	9.03195
9	9.03195
9	9.03195
9	9.03195
9	9.03195
9	9.03195
9	9.03195
9	9.03195
9	9.03195
9	9.03195
9	9.03195
9	9.03195
9	9.03195
9	9.03195
9	9.03195
9	9.03195
9	9.03195
9	9.03195
10	9.03195
10	10.0667
10	9.98798
10	9.98798
10	9.98798
10	9.98798
10	9.98798
10	9.98798
10	9.98798
10	9.98798
10	9.98798
10	9.98798
10	9.98798
10	9.98798
10	9.98798
10	9.98798
10	9.98798
10	9.98798
10	9.98798
10	9.98798
10	9.98798
10	9.98798
10	9.98798
12	9.98798
12	11.998
12	11.9839
12	11.9839
12	11.9839
12	11.9839
12	11.9839
12	11.9839
12	11.9839
12	11.9839
12	11.9839
12	11.9839
12	11.9839
12	11.9839
12	11.9839
13	11.9839
13	13.0001
13	12.9745
13	12.9745
13	12.9745
13	12.9745
13	12.9745
13	12.9745
13	12.9745
13	12.9745
13	12.9745
13	12.9745
13	12.9745
13	12.9745
13	12.9745
13	12.9745
13	12.9745
13	12.9745
13	12.9745
13	12.9745
13	12.9745
13	12.9745
13	12.9745
13	12.9745
13	12.9745
13	12.9745
13	12.9745
13	12.9745
13	12.9745
13.5	12.9745
14	13.4833
14	13.9781
14	13.9358
14	13.9358
14	13.9358
14	13.9358
14	13.9358
14	13.9358
14	13.9358
14	13.9358
14	13.9358

## Sheet: BP-LSTM predicted value
True value	Predicted value
9	9.00229
9	9.00219
9	9.0021
9	9.00201
9	9.00193
9	9.00185
9	9.00179
9	9.00173
9	9.00169
9	9.00165
9	9.00162
9	9.0016
9	9.00158
9	9.00156
9	9.00155
9	9.00154
9	9.00154
9	9.00153
9	9.00153
9	9.00153
9	9.00153
9	9.00153
9	9.00153
9	9.00153
9	9.00152
9	9.00152
9	9.00152
9	9.00152
9	9.00152
9	9.00152
9	9.00152
9	9.00152
9	9.00152
9	9.00152
9	9.00152
9	9.00152
9	9.00152
9	9.00152
9	9.00152
9	9.00152
9	9.00152
9	9.00152
9	9.00152
9	9.00152
9	9.00152
9	9.00152
9	9.00152
9	9.00152
9	9.00152
9	9.00152
9	9.00152
9	9.00152
9	9.00152
9	9.00152
9	9.00152
9	9.00152
9	9.00152
9	9.00152
9	9.00152
9	9.00152
9	9.00152
9	9.00152
9	9.00152
9	9.00152
9	9.00152
9	9.00152
9	9.00152
9	9.00152
9	9.00152
9.8	9.81838
9.8	9.80784
9.8	9.81002
9.8	9.80986
9.8	9.80867
9.8	9.80939
9.8	9.80917
10	9.98374
10	9.98365
10	9.98561
10	9.98575
10	9.98609
10	9.98654
10	9.98673
10	9.98689
10	9.98701
10	9.98711
10	9.98721
10	9.9873
10	9.98738
10	9.98746
10	9.98753
10	9.98759
10	9.98764
10	9.98769
10	9.98772
10	9.98776
10	9.98778
10	9.9878
10	9.98782
10	9.98783
10	9.98784
10	9.98785
10	9.98785
10	9.98785
10	9.98786
10	9.98786
10	9.98786
10	9.98786
10	9.98786
10	9.98786
10	9.98786
10	9.98786
10	9.98786
10	9.98786
10	9.98786
10	9.98786
10	9.98786
10	9.98786
10	9.98786
10	9.98786
10	9.98786
10	9.98786
10	9.98786
10	9.98786
10	9.98786
10	9.98786
10	9.98786
10	9.98786
10	9.98786
10	9.98786
10	9.98786
10	9.98786
10	9.98786
10	9.98786
10	9.98786
10	9.98786
10	9.98786
10	9.98786
10	9.98786
10	9.98786
10	9.98786
10	9.98786
10	9.98786
10	9.98786
10	9.98786
10	9.98786
10	9.98786
10	9.98786
10	9.98786
10	9.98786
10	9.98786
10	9.98786
10	9.98786
10	9.98786
10	9.98786
10	9.98786
10.3	10.3413
10.6	10.5934
11	10.9985
11	10.9964
11	10.9962
11	10.9967
11	10.9967
11	10.9968
11	10.9968
11	10.9968
11	10.9967
12	12.0378
12	12.0247
12	12.0237
12	12.0251
12	12.0257
12	12.025
12	12.0249
12	12.0248
12	12.0247
12	12.0247
12	12.0248
12	12.0248
12	12.0249
12	12.0251
12	12.0252
12	12.0253
12	12.0254
12	12.0255
12	12.0256
12	12.0257
12	12.0258
12	12.0258
12	12.0259
12	12.0259
12	12.026
12	12.026
12	12.026
12	12.026
12	12.026
12	12.0261
12	12.0261
12	12.0261
12	12.0261
12	12.0261
12	12.0261
12	12.0261
12	12.0261
12	12.0261
12	12.0261
11	10.9845
11	10.9995
11	10.9993
11	10.9988
11	10.9985
11	10.999
11	10.9991
11	10.9991
11	10.9991
11	10.9991
11	10.999
11	10.999
11	10.9989
11	10.9988
11	10.9987
11	10.9986
11	10.9985
11	10.9984
11	10.9983
11	10.9982
11	10.9982
11	10.9981
11	10.9981
11	10.998
11	10.998
11	10.998
11	10.9979
11	10.9979
11	10.9979
11	10.9979
11	10.9979
11	10.9979
11	10.9979
11	10.9979
11	10.9979
11	10.9979
11	10.9979
11	10.9979
11	10.9979
11	10.9979
11	10.9979
11	10.9979
11	10.9979
10	9.98008
10	9.99033
10	9.98931
10	9.98932
10	9.98946
10	9.98913
10	9.98913
10	9.9891
10	9.98908
10	9.98906
10	9.98901
10	9.98895
10	9.98886
10	9.98877
10	9.98866
10	9.98855
10	9.98845
10	9.98835
10	9.98826
10	9.98819
10	9.98812
10	9.98807
10	9.98803
10	9.98799
10	9.98796
10	9.98794
10	9.98792
10	9.9879
10	9.98789
10	9.98789
10	9.98788
10	9.98787
10	9.98787
10	9.98787
10	9.98787
10	9.98787
10	9.98787
10	9.98786
10	9.98786
10	9.98786
10	9.98786
10	9.98786
10	9.98786
10	9.98786
10	9.98786
10	9.98786
10	9.98786
10	9.98786
10	9.98786
10	9.98786
10	9.98786
10	9.98786
10	9.98786
10	9.98786
10	9.98786
10	9.98786
10	9.98786
10	9.98786
10	9.98786
10	9.98786
10	9.98786
10	9.98786
10	9.98786
10	9.98786
10	9.98786
10	9.98786
10	9.98786
10	9.98786
10	9.98786
10	9.98786
10	9.98786
10	9.98786
10	9.98786
10	9.98786
10	9.98786
10	9.98786
10	9.98786
10	9.98786
10	9.98786
10	9.98786
10	9.98786
10	9.98786
10	9.98786
10	9.98786
10	9.98786
10	9.98786
9.6	9.58213
9.3	9.24982
9	9.00863
9	9.00717
9	9.00399
9	9.00439
9	9.00356
9	9.00293
8.6	8.54069
8.6	8.54666
8.6	8.54977
8.6	8.55102
8.6	8.55186
8.6	8.55189
8.6	8.5522
8.6	8.55231
8.6	8.55236
8.6	8.55235
8.6	8.55231
8.2	8.16726
7.6	7.60802
7.6	7.60162
7.6	7.60036
7.6	7.60237
7	6.97999
6.6	6.58638
6.6	6.58334
6.6	6.58708
6.6	6.58873
6.6	6.58662
6.6	6.58618
6.6	6.58646
6.6	6.58665
6.6	6.58684
6.6	6.58697
6.6	6.58702
6.6	6.58701
6.6	6.58695
6.6	6.58686
6.6	6.58675
6.6	6.58664
6.6	6.58654
6.6	6.58644
6.6	6.58636
6.7	6.68816
6.9	6.93519
7	6.97106
7	6.97375
7	6.97603
7	6.97532
7	6.97605
7	6.97647
7	6.97647
7	6.97644
7	6.97639
7	6.97634
7	6.97632
7	6.97631
8	8.02149
8	8.01051
8	8.01307
8	8.00877
8	8.00787
8	8.00923
8	8.00854
8	8.00816
8	8.00783
8	8.00759
8	8.00744
8	8.00738
8	8.00739
8	8.00743
8	8.00751
8	8.0076
8	8.00769
8	8.00778
8	8.00786
8	8.00793
8	8.00799
8	8.00804
8	8.00808
8	8.00812
8	8.00814
8	8.00817
8	8.00818
8	8.00819
8	8.0082
8	8.00821
8	8.00821
8	8.00822
8	8.00822
8	8.00822
8	8.00822
8	8.00822
8	8.00822
8	8.00822
8	8.00822
8	8.00822
8	8.00822
8	8.00822
8	8.00822
8	8.00822
8	8.00822
8	8.00822
8	8.00822
8	8.00822
8	8.00822
8	8.00822
8	8.00822
8	8.00822
8	8.00822
8	8.00822
8	8.00822
8	8.00822
8	8.00822
8	8.00822
8	8.00822
8	8.00822
8	8.00822
8	8.00822
8	8.00822
8	8.00822
8	8.00822
8	8.00822
8	8.00822
8	8.00822
8	8.00822
8	8.00822
8	8.00822
8	8.00822
8	8.00822
8	8.00822
8	8.00822
8	8.00822
8	8.00822
8	8.00822
8	8.00822
8	8.00822
8	8.00822
8	8.00822
8	8.00822
8	8.00822
8	8.00822
8	8.00822
8	8.00822
8	8.00822
8.6	8.54139
8.6	8.54376
8.6	8.54959
8.6	8.5482
8.6	8.54899
8.6	8.55058
8.6	8.55074
8.6	8.55088
8.6	8.55091
8.6	8.5509
8.6	8.5509
8.6	8.55092
8.6	8.55096
8.6	8.55102
8.6	8.55108
8.6	8.55114
8.6	8.55121
8.6	8.55126
8.6	8.55132
8.6	8.55136
8.6	8.5514
8.6	8.55143
8.6	8.55146
8.6	8.55148
8.8	8.78458
9	9.01139
9	9.00567
9	9.00402
9	9.00288
9	9.00218
9	9.00193
9	9.0016
9	9.0014
9	9.00127
9	9.0012
9	9.00117
9	9.00116
9	9.00118
9	9.00121
9	9.00124
9	9.00128
9	9.00132
9	9.00135
9	9.00138
9	9.00141
9	9.00143
10	9.99265
10	9.98233
10	9.98668
10	9.98695
10	9.98592
10	9.98703
10	9.98692
10	9.98687
10	9.9868
10	9.98675
10	9.98674
10	9.98678
10	9.98684
10	9.98694
10	9.98704
10	9.98715
10	9.98726
10	9.98736
10	9.98745
10	9.98753
10	9.9876
10	9.98765
10	9.9877
12	12.0376
12	12.0242
12	12.0237
12	12.0272
12	12.027
12	12.026
12	12.0253
12	12.0248
12	12.0244
12	12.0242
12	12.0241
12	12.0241
12	12.0242
12	12.0243
12	12.0245
13	13.0091
13	13.0067
13	13.0066
13	13.0079
13	13.0118
13	13.0109
13	13.0111
13	13.0111
13	13.0111
13	13.0112
13	13.0112
13	13.0112
13	13.0113
13	13.0114
13	13.0115
13	13.0116
13	13.0117
13	13.0118
13	13.0119
13	13.0119
13	13.012
13	13.012
13	13.0121
13	13.0121
13	13.0122
13	13.0122
13	13.0122
13	13.0122
13	13.0122
13.5	13.4947
14	14.0218
14	14.019
14	14.0159
14	14.0187
14	14.0211
14	14.0201
14	14.0199
14	14.0198
14	14.0196
14	14.0196
14	14.0195

## Sheet: Graph of data prediction result
data	Real price	Forecast price
2020-08-21	9	9.00229
2020-08-22	9	9.00219
2020-08-23	9	9.0021
2020-08-24	9	9.00201
2020-08-25	9	9.00193
2020-08-26	9	9.00185
2020-08-27	9	9.00179
2020-08-28	9	9.00173
2020-08-29	9	9.00169
2020-08-30	9	9.00165
2020-08-31	9	9.00162
2020-09-01	9	9.0016
2020-09-02	9	9.00158
2020-09-03	9	9.00156
2020-09-04	9	9.00155
2020-09-05	9	9.00154
2020-09-06	9	9.00154
2020-09-07	9	9.00153
2020-09-08	9	9.00153
2020-09-09	9	9.00153
2020-09-10	9	9.00153
2020-09-11	9	9.00153
2020-09-12	9	9.00153
2020-09-13	9	9.00153
2020-09-14	9	9.00152
2020-09-15	9	9.00152
2020-09-16	9	9.00152
2020-09-17	9	9.00152
2020-09-18	9	9.00152
2020-09-19	9	9.00152
2020-09-20	9	9.00152
2020-09-21	9	9.00152
2020-09-22	9	9.00152
2020-09-23	9	9.00152
2020-09-24	9	9.00152
2020-09-25	9	9.00152
2020-09-26	9	9.00152
2020-09-27	9	9.00152
2020-09-28	9	9.00152
2020-09-29	9	9.00152
2020-09-30	9	9.00152
2020-10-01	9	9.00152
2020-10-02	9	9.00152
2020-10-03	9	9.00152
2020-10-04	9	9.00152
2020-10-05	9	9.00152
2020-10-06	9	9.00152
2020-10-07	9	9.00152
2020-10-08	9	9.00152
2020-10-09	9	9.00152
2020-10-10	9	9.00152
2020-10-11	9	9.00152
2020-10-12	9	9.00152
2020-10-13	9	9.00152
2020-10-14	9	9.00152
2020-10-15	9	9.00152
2020-10-16	9	9.00152
2020-10-17	9	9.00152
2020-10-18	9	9.00152
2020-10-19	9	9.00152
2020-10-20	9	9.00152
2020-10-21	9	9.00152
2020-10-22	9	9.00152
2020-10-23	9	9.00152
2020-10-24	9	9.00152
2020-10-25	9	9.00152
2020-10-26	9	9.00152
2020-10-27	9	9.00152
2020-10-28	9	9.00152
2020-10-29	9.8	9.81838
2020-10-30	9.8	9.80784
2020-10-31	9.8	9.81002
2020-11-01	9.8	9.80986
2020-11-02	9.8	9.80867
2020-11-03	9.8	9.80939
2020-11-04	9.8	9.80917
2020-11-05	10	9.98374
2020-11-06	10	9.98365
2020-11-07	10	9.98561
2020-11-08	10	9.98575
2020-11-09	10	9.98609
2020-11-10	10	9.98654
2020-11-11	10	9.98673
2020-11-12	10	9.98689
2020-11-13	10	9.98701
2020-11-14	10	9.98711
2020-11-15	10	9.98721
2020-11-16	10	9.9873
2020-11-17	10	9.98738
2020-11-18	10	9.98746
2020-11-19	10	9.98753
2020-11-20	10	9.98759
2020-11-21	10	9.98764
2020-11-22	10	9.98769
2020-11-23	10	9.98772
2020-11-24	10	9.98776
2020-11-25	10	9.98778
2020-11-26	10	9.9878
2020-11-27	10	9.98782
2020-11-28	10	9.98783
2020-11-29	10	9.98784
2020-11-30	10	9.98785
2020-12-01	10	9.98785
2020-12-02	10	9.98785
2020-12-03	10	9.98786
2020-12-04	10	9.98786
2020-12-05	10	9.98786
2020-12-06	10	9.98786
2020-12-07	10	9.98786
2020-12-08	10	9.98786
2020-12-09	10	9.98786
2020-12-10	10	9.98786
2020-12-11	10	9.98786
2020-12-12	10	9.98786
2020-12-13	10	9.98786
2020-12-14	10	9.98786
2020-12-15	10	9.98786
2020-12-16	10	9.98786
2020-12-17	10	9.98786
2020-12-18	10	9.98786
2020-12-19	10	9.98786
2020-12-20	10	9.98786
2020-12-21	10	9.98786
2020-12-22	10	9.98786
2020-12-23	10	9.98786
2020-12-24	10	9.98786
2020-12-25	10	9.98786
2020-12-26	10	9.98786
2020-12-27	10	9.98786
2020-12-28	10	9.98786
2020-12-29	10	9.98786
2020-12-30	10	9.98786
2020-12-31	10	9.98786
2021-01-01	10	9.98786
2021-01-02	10	9.98786
2021-01-03	10	9.98786
2021-01-04	10	9.98786
2021-01-05	10	9.98786
2021-01-06	10	9.98786
2021-01-07	10	9.98786
2021-01-08	10	9.98786
2021-01-09	10	9.98786
2021-01-10	10	9.98786
2021-01-11	10	9.98786
2021-01-12	10	9.98786
2021-01-13	10	9.98786
2021-01-14	10	9.98786
2021-01-15	10	9.98786
2021-01-16	10	9.98786
2021-01-17	10	9.98786
2021-01-18	10	9.98786
2021-01-19	10	9.98786
2021-01-20	10	9.98786
2021-01-21	10	9.98786
2021-01-22	10	9.98786
2021-01-23	10	9.98786
2021-01-24	10.3	10.3413
2021-01-25	10.6	10.5934
2021-01-26	11	10.9985
2021-01-27	11	10.9964
2021-01-28	11	10.9962
2021-01-29	11	10.9967
2021-01-30	11	10.9967
2021-01-31	11	10.9968
2021-02-01	11	10.9968
2021-02-02	11	10.9968
2021-02-03	11	10.9967
2021-02-04	12	12.0378
2021-02-05	12	12.0247
2021-02-06	12	12.0237
2021-02-07	12	12.0251
2021-02-08	12	12.0257
2021-02-09	12	12.025
2021-02-10	12	12.0249
2021-02-11	12	12.0248
2021-02-12	12	12.0247
2021-02-13	12	12.0247
2021-02-14	12	12.0248
2021-02-15	12	12.0248
2021-02-16	12	12.0249
2021-02-17	12	12.0251
2021-02-18	12	12.0252
2021-02-19	12	12.0253
2021-02-20	12	12.0254
2021-02-21	12	12.0255
2021-02-22	12	12.0256
2021-02-23	12	12.0257
2021-02-24	12	12.0258
2021-02-25	12	12.0258
2021-02-26	12	12.0259
2021-02-27	12	12.0259
2021-02-28	12	12.026
2021-03-01	12	12.026
2021-03-02	12	12.026
2021-03-03	12	12.026
2021-03-04	12	12.026
2021-03-05	12	12.0261
2021-03-06	12	12.0261
2021-03-07	12	12.0261
2021-03-08	12	12.0261
2021-03-09	12	12.0261
2021-03-10	12	12.0261
2021-03-11	12	12.0261
2021-03-12	12	12.0261
2021-03-13	12	12.0261
2021-03-14	12	12.0261
2021-03-15	11	10.9845
2021-03-16	11	10.9995
2021-03-17	11	10.9993
2021-03-18	11	10.9988
2021-03-19	11	10.9985
2021-03-20	11	10.999
2021-03-21	11	10.9991
2021-03-22	11	10.9991
2021-03-23	11	10.9991
2021-03-24	11	10.9991
2021-03-25	11	10.999
2021-03-26	11	10.999
2021-03-27	11	10.9989
2021-03-28	11	10.9988
2021-03-29	11	10.9987
2021-03-30	11	10.9986
2021-03-31	11	10.9985
2021-04-01	11	10.9984
2021-04-02	11	10.9983
2021-04-03	11	10.9982
2021-04-04	11	10.9982
2021-04-05	11	10.9981
2021-04-06	11	10.9981
2021-04-07	11	10.998
2021-04-08	11	10.998
2021-04-09	11	10.998
2021-04-10	11	10.9979
2021-04-11	11	10.9979
2021-04-12	11	10.9979
2021-04-13	11	10.9979
2021-04-14	11	10.9979
2021-04-15	11	10.9979
2021-04-16	11	10.9979
2021-04-17	11	10.9979
2021-04-18	11	10.9979
2021-04-19	11	10.9979
2021-04-20	11	10.9979
2021-04-21	11	10.9979
2021-04-22	11	10.9979
2021-04-23	11	10.9979
2021-04-24	11	10.9979
2021-04-25	11	10.9979
2021-04-26	11	10.9979
2021-04-27	10	9.98008
2021-04-28	10	9.99033
2021-04-29	10	9.98931
2021-04-30	10	9.98932
2021-05-01	10	9.98946
2021-05-02	10	9.98913
2021-05-03	10	9.98913
2021-05-04	10	9.9891
2021-05-05	10	9.98908
2021-05-06	10	9.98906
2021-05-07	10	9.98901
2021-05-08	10	9.98895
2021-05-09	10	9.98886
2021-05-10	10	9.98877
2021-05-11	10	9.98866
2021-05-12	10	9.98855
2021-05-13	10	9.98845
2021-05-14	10	9.98835
2021-05-15	10	9.98826
2021-05-16	10	9.98819
2021-05-17	10	9.98812
2021-05-18	10	9.98807
2021-05-19	10	9.98803
2021-05-20	10	9.98799
2021-05-21	10	9.98796
2021-05-22	10	9.98794
2021-05-23	10	9.98792
2021-05-24	10	9.9879
2021-05-25	10	9.98789
2021-05-26	10	9.98789
2021-05-27	10	9.98788
2021-05-28	10	9.98787
2021-05-29	10	9.98787
2021-05-30	10	9.98787
2021-05-31	10	9.98787
2021-06-01	10	9.98787
2021-06-02	10	9.98787
2021-06-03	10	9.98786
2021-06-04	10	9.98786
2021-06-05	10	9.98786
2021-06-06	10	9.98786
2021-06-07	10	9.98786
2021-06-08	10	9.98786
2021-06-09	10	9.98786
2021-06-10	10	9.98786
2021-06-11	10	9.98786
2021-06-12	10	9.98786
2021-06-13	10	9.98786
2021-06-14	10	9.98786
2021-06-15	10	9.98786
2021-06-16	10	9.98786
2021-06-17	10	9.98786
2021-06-18	10	9.98786
2021-06-19	10	9.98786
2021-06-20	10	9.98786
2021-06-21	10	9.98786
2021-06-22	10	9.98786
2021-06-23	10	9.98786
2021-06-24	10	9.98786
2021-06-25	10	9.98786
2021-06-26	10	9.98786
2021-06-27	10	9.98786
2021-06-28	10	9.98786
2021-06-29	10	9.98786
2021-06-30	10	9.98786
2021-07-01	10	9.98786
2021-07-02	10	9.98786
2021-07-03	10	9.98786
2021-07-04	10	9.98786
2021-07-05	10	9.98786
2021-07-06	10	9.98786
2021-07-07	10	9.98786
2021-07-08	10	9.98786
2021-07-09	10	9.98786
2021-07-10	10	9.98786
2021-07-11	10	9.98786
2021-07-12	10	9.98786
2021-07-13	10	9.98786
2021-07-14	10	9.98786
2021-07-15	10	9.98786
2021-07-16	10	9.98786
2021-07-17	10	9.98786
2021-07-18	10	9.98786
2021-07-19	10	9.98786
2021-07-20	10	9.98786
2021-07-21	10	9.98786
2021-07-22	9.6	9.58213
2021-07-23	9.3	9.24982
2021-07-24	9	9.00863
2021-07-25	9	9.00717
2021-07-26	9	9.00399
2021-07-27	9	9.00439
2021-07-28	9	9.00356
2021-07-29	9	9.00293
2021-07-30	8.6	8.54069
2021-07-31	8.6	8.54666
2021-08-01	8.6	8.54977
2021-08-02	8.6	8.55102
2021-08-03	8.6	8.55186
2021-08-04	8.6	8.55189
2021-08-05	8.6	8.5522
2021-08-06	8.6	8.55231
2021-08-07	8.6	8.55236
2021-08-08	8.6	8.55235
2021-08-09	8.6	8.55231
2021-08-10	8.2	8.16726
2021-08-11	7.6	7.60802
2021-08-12	7.6	7.60162
2021-08-13	7.6	7.60036
2021-08-14	7.6	7.60237
2021-08-15	7	6.97999
2021-08-16	6.6	6.58638
2021-08-17	6.6	6.58334
2021-08-18	6.6	6.58708
2021-08-19	6.6	6.58873
2021-08-20	6.6	6.58662
2021-08-21	6.6	6.58618
2021-08-22	6.6	6.58646
2021-08-23	6.6	6.58665
2021-08-24	6.6	6.58684
2021-08-25	6.6	6.58697
2021-08-26	6.6	6.58702
2021-08-27	6.6	6.58701
2021-08-28	6.6	6.58695
2021-08-29	6.6	6.58686
2021-08-30	6.6	6.58675
2021-08-31	6.6	6.58664
2021-09-01	6.6	6.58654
2021-09-02	6.6	6.58644
2021-09-03	6.6	6.58636
2021-09-04	6.7	6.68816
2021-09-05	6.9	6.93519
2021-09-06	7	6.97106
2021-09-07	7	6.97375
2021-09-08	7	6.97603
2021-09-09	7	6.97532
2021-09-10	7	6.97605
2021-09-11	7	6.97647
2021-09-12	7	6.97647
2021-09-13	7	6.97644
2021-09-14	7	6.97639
2021-09-15	7	6.97634
2021-09-16	7	6.97632
2021-09-17	7	6.97631
2021-09-18	8	8.02149
2021-09-19	8	8.01051
2021-09-20	8	8.01307
2021-09-21	8	8.00877
2021-09-22	8	8.00787
2021-09-23	8	8.00923
2021-09-24	8	8.00854
2021-09-25	8	8.00816
2021-09-26	8	8.00783
2021-09-27	8	8.00759
2021-09-28	8	8.00744
2021-09-29	8	8.00738
2021-09-30	8	8.00739
2021-10-01	8	8.00743
2021-10-02	8	8.00751
2021-10-03	8	8.0076
2021-10-04	8	8.00769
2021-10-05	8	8.00778
2021-10-06	8	8.00786
2021-10-07	8	8.00793
2021-10-08	8	8.00799
2021-10-09	8	8.00804
2021-10-10	8	8.00808
2021-10-11	8	8.00812
2021-10-12	8	8.00814
2021-10-13	8	8.00817
2021-10-14	8	8.00818
2021-10-15	8	8.00819
2021-10-16	8	8.0082
2021-10-17	8	8.00821
2021-10-18	8	8.00821
2021-10-19	8	8.00822
2021-10-20	8	8.00822
2021-10-21	8	8.00822
2021-10-22	8	8.00822
2021-10-23	8	8.00822
2021-10-24	8	8.00822
2021-10-25	8	8.00822
2021-10-26	8	8.00822
2021-10-27	8	8.00822
2021-10-28	8	8.00822
2021-10-29	8	8.00822
2021-10-30	8	8.00822
2021-10-31	8	8.00822
2021-11-01	8	8.00822
2021-11-02	8	8.00822
2021-11-03	8	8.00822
2021-11-04	8	8.00822
2021-11-05	8	8.00822
2021-11-06	8	8.00822
2021-11-07	8	8.00822
2021-11-08	8	8.00822
2021-11-09	8	8.00822
2021-11-10	8	8.00822
2021-11-11	8	8.00822
2021-11-12	8	8.00822
2021-11-13	8	8.00822
2021-11-14	8	8.00822
2021-11-15	8	8.00822
2021-11-16	8	8.00822
2021-11-17	8	8.00822
2021-11-18	8	8.00822
2021-11-19	8	8.00822
2021-11-20	8	8.00822
2021-11-21	8	8.00822
2021-11-22	8	8.00822
2021-11-23	8	8.00822
2021-11-24	8	8.00822
2021-11-25	8	8.00822
2021-11-26	8	8.00822
2021-11-27	8	8.00822
2021-11-28	8	8.00822
2021-11-29	8	8.00822
2021-11-30	8	8.00822
2021-12-01	8	8.00822
2021-12-02	8	8.00822
2021-12-03	8	8.00822
2021-12-04	8	8.00822
2021-12-05	8	8.00822
2021-12-06	8	8.00822
2021-12-07	8	8.00822
2021-12-08	8	8.00822
2021-12-09	8	8.00822
2021-12-10	8	8.00822
2021-12-11	8	8.00822
2021-12-12	8	8.00822
2021-12-13	8	8.00822
2021-12-14	8	8.00822
2021-12-15	8.6	8.54139
2021-12-16	8.6	8.54376
2021-12-17	8.6	8.54959
2021-12-18	8.6	8.5482
2021-12-19	8.6	8.54899
2021-12-20	8.6	8.55058
2021-12-21	8.6	8.55074
2021-12-22	8.6	8.55088
2021-12-23	8.6	8.55091
2021-12-24	8.6	8.5509
2021-12-25	8.6	8.5509
2021-12-26	8.6	8.55092
2021-12-27	8.6	8.55096
2021-12-28	8.6	8.55102
2021-12-29	8.6	8.55108
2021-12-30	8.6	8.55114
2021-12-31	8.6	8.55121
2022-01-01	8.6	8.55126
2022-01-02	8.6	8.55132
2022-01-03	8.6	8.55136
2022-01-04	8.6	8.5514
2022-01-05	8.6	8.55143
2022-01-06	8.6	8.55146
2022-01-07	8.6	8.55148
2022-01-08	8.8	8.78458
2022-01-09	9	9.01139
2022-01-10	9	9.00567
2022-01-11	9	9.00402
2022-01-12	9	9.00288
2022-01-13	9	9.00218
2022-01-14	9	9.00193
2022-01-15	9	9.0016
2022-01-16	9	9.0014
2022-01-17	9	9.00127
2022-01-18	9	9.0012
2022-01-19	9	9.00117
2022-01-20	9	9.00116
2022-01-21	9	9.00118
2022-01-22	9	9.00121
2022-01-23	9	9.00124
2022-01-24	9	9.00128
2022-01-25	9	9.00132
2022-01-26	9	9.00135
2022-01-27	9	9.00138
2022-01-28	9	9.00141
2022-01-29	9	9.00143
2022-01-30	10	9.99265
2022-01-31	10	9.98233
2022-02-01	10	9.98668
2022-02-02	10	9.98695
2022-02-03	10	9.98592
2022-02-04	10	9.98703
2022-02-05	10	9.98692
2022-02-06	10	9.98687
2022-02-07	10	9.9868
2022-02-08	10	9.98675
2022-02-09	10	9.98674
2022-02-10	10	9.98678
2022-02-11	10	9.98684
2022-02-12	10	9.98694
2022-02-13	10	9.98704
2022-02-14	10	9.98715
2022-02-15	10	9.98726
2022-02-16	10	9.98736
2022-02-17	10	9.98745
2022-02-18	10	9.98753
2022-02-19	10	9.9876
2022-02-20	10	9.98765
2022-02-21	10	9.9877
2022-02-22	12	12.0376
2022-02-23	12	12.0242
2022-02-24	12	12.0237
2022-02-25	12	12.0272
2022-02-26	12	12.027
2022-02-27	12	12.026
2022-02-28	12	12.0253
2022-03-01	12	12.0248
2022-03-02	12	12.0244
2022-03-03	12	12.0242
2022-03-04	12	12.0241
2022-03-05	12	12.0241
2022-03-06	12	12.0242
2022-03-07	12	12.0243
2022-03-08	12	12.0245
2022-03-09	13	13.0091
2022-03-10	13	13.0067
2022-03-11	13	13.0066
2022-03-12	13	13.0079
2022-03-13	13	13.0118
2022-03-14	13	13.0109
2022-03-15	13	13.0111
2022-03-16	13	13.0111
2022-03-17	13	13.0111
2022-03-18	13	13.0112
2022-03-19	13	13.0112
2022-03-20	13	13.0112
2022-03-21	13	13.0113
2022-03-22	13	13.0114
2022-03-23	13	13.0115
2022-03-24	13	13.0116
2022-03-25	13	13.0117
2022-03-26	13	13.0118
2022-03-27	13	13.0119
2022-03-28	13	13.0119
2022-03-29	13	13.012
2022-03-30	13	13.012
2022-03-31	13	13.0121
2022-04-01	13	13.0121
2022-04-02	13	13.0122
2022-04-03	13	13.0122
2022-04-04	13	13.0122
2022-04-05	13	13.0122
2022-04-06	13	13.0122
2022-04-07	13.5	13.4947
2022-04-08	14	14.0218
2022-04-09	14	14.019
2022-04-10	14	14.0159
2022-04-11	14	14.0187
2022-04-12	14	14.0211
2022-04-13	14	14.0201
2022-04-14	14	14.0199
2022-04-15	14	14.0198
2022-04-16	14	14.0196
2022-04-17	14	14.0196
2022-04-18	14	14.0195

## Sheet: Summary table
Date	Price	X1	X2	Y2	True value	Predicted value
2014-01-02	12	12	11.6	11.6	11.6	11.5455
2014-01-03	11.6	11.6	11.6	11.6	11.6	11.5981
2014-01-04	11.6	11.6	11.6	12.3	12.3	11.5981
2014-01-05	11.6	11.6	12.3	13	13	12.3549
2014-01-06	12.3	12.3	13	13	13	12.9764
2014-01-07	13	13	13	13	13	12.9709
2014-01-08	13	13	13	13	13	12.9709
2014-01-09	13	13	13	13	13	12.9709
2014-01-10	13	13	13	13	13	12.9709
2014-01-11	13	13	13	13	13	12.9709
2014-01-12	13	13	13	13	13	12.9709
2014-01-13	13	13	13	13	13	12.9709
2014-01-14	13	13	13	13	13	12.9709
2014-01-15	13	13	13	13	13	12.9709
2014-01-16	13	13	13	13	13	12.9709
2014-01-17	13	13	13	13	13	12.9709
2014-01-18	13	13	13	13	13	12.9709
2014-01-19	13	13	13	12.8	12.8	12.9709
2014-01-20	13	13	12.8	12.6	12.6	12.7678
2014-01-21	12.8	12.8	12.6	12.6	12.6	12.6114
2014-01-22	12.6	12.6	12.6	12.6	12.6	12.617
2014-01-23	12.6	12.6	12.6	12.6	12.6	12.617
2014-01-24	12.6	12.6	12.6	12.6	12.6	12.617
2014-01-25	12.6	12.6	12.6	12.6	12.6	12.617
2014-01-26	12.6	12.6	12.6	12.6	12.6	12.617
2014-01-27	12.6	12.6	12.6	12.6	12.6	12.617
2014-01-28	12.6	12.6	12.6	12.6	12.6	12.617
2014-01-29	12.6	12.6	12.6	12.6	12.6	12.617
2014-01-30	12.6	12.6	12.6	12.6	12.6	12.617
2014-01-31	12.6	12.6	12.6	12.6	12.6	12.617
2014-02-01	12.6	12.6	12.6	12.6	12.6	12.617
2014-02-02	12.6	12.6	12.6	12.6	12.6	12.617
2014-02-03	12.6	12.6	12.6	12.6	12.6	12.617
2014-02-04	12.6	12.6	12.6	12.6	12.6	12.617
2014-02-05	12.6	12.6	12.6	12.6	12.6	12.617
2014-02-06	12.6	12.6	12.6	12.6	12.6	12.617
2014-02-07	12.6	12.6	12.6	12.6	12.6	12.617
2014-02-08	12.6	12.6	12.6	12.6	12.6	12.617
2014-02-09	12.6	12.6	12.6	12.6	12.6	12.617
2014-02-10	12.6	12.6	12.6	12.6	12.6	12.617
2014-02-11	12.6	12.6	12.6	12.6	12.6	12.617
2014-02-12	12.6	12.6	12.6	12.6	12.6	12.617
2014-02-13	12.6	12.6	12.6	12.6	12.6	12.617
2014-02-14	12.6	12.6	12.6	12.6	12.6	12.617
2014-02-15	12.6	12.6	12.6	15.6	15.6	12.617
2014-02-16	12.6	12.6	15.6	13	13	13.5789
2014-02-17	15.6	15.6	13	13	13	13.1774
2014-02-18	13	13	13	13	13	12.9709
2014-02-19	13	13	13	11.6	11.6	12.9709
2014-02-20	13	13	11.6	11.6	11.6	11.6082
2014-02-21	11.6	11.6	11.6	11.6	11.6	11.5981
2014-02-22	11.6	11.6	11.6	11.2	11.2	11.5981
2014-02-23	11.6	11.6	11.2	11.2	11.2	11.2571
2014-02-24	11.2	11.2	11.2	11.2	11.2	11.2698
2014-02-25	11.2	11.2	11.2	11.2	11.2	11.2698
2014-02-26	11.2	11.2	11.2	11.2	11.2	11.2698
2014-02-27	11.2	11.2	11.2	11.2	11.2	11.2698
2014-02-28	11.2	11.2	11.2	11.2	11.2	11.2698
2014-03-01	11.2	11.2	11.2	11.2	11.2	11.2698
2014-03-02	11.2	11.2	11.2	12	12	11.2698
2014-03-03	11.2	11.2	12	12	12	12.0572
2014-03-04	12	12	12	12	12	11.9449
2014-03-05	12	12	12	12.4	12.4	11.9449
2014-03-06	12	12	12.4	12.4	12.4	12.4155
2014-03-07	12.4	12.4	12.4	12.4	12.4	12.426
2014-03-08	12.4	12.4	12.4	12.4	12.4	12.426
2014-03-09	12.4	12.4	12.4	12.6	12.6	12.426
2014-03-10	12.4	12.4	12.6	12.6	12.6	12.6149
2014-03-11	12.6	12.6	12.6	12.6	12.6	12.617
2014-03-12	12.6	12.6	12.6	13.6	13.6	12.617
2014-03-13	12.6	12.6	13.6	13.6	13.6	13.5915
2014-03-14	13.6	13.6	13.6	13.6	13.6	13.6192
2014-03-15	13.6	13.6	13.6	13.6	13.6	13.6192
2014-03-16	13.6	13.6	13.6	12.4	12.4	13.6192
2014-03-17	13.6	13.6	12.4	12.4	12.4	12.3393
2014-03-18	12.4	12.4	12.4	12.4	12.4	12.426
2014-03-19	12.4	12.4	12.4	11.6	11.6	12.426
2014-03-20	12.4	12.4	11.6	11.6	11.6	11.5555
2014-03-21	11.6	11.6	11.6	11.6	11.6	11.5981
2014-03-22	11.6	11.6	11.6	11.6	11.6	11.5981
2014-03-23	11.6	11.6	11.6	13	13	11.5981
2014-03-24	11.6	11.6	13	13	13	12.9795
2014-03-25	13	13	13	13	13	12.9709
2014-03-26	13	13	13	12.6	12.6	12.9709
2014-03-27	13	13	12.6	12.6	12.6	12.5963
2014-03-28	12.6	12.6	12.6	12.6	12.6	12.617
2014-03-29	12.6	12.6	12.6	12.6	12.6	12.617
2014-03-30	12.6	12.6	12.6	13	13	12.617
2014-03-31	12.6	12.6	13	13	13	12.9785
2014-04-01	13	13	13	13	13	12.9709
2014-04-02	13	13	13	13	13	12.9709
2014-04-03	13	13	13	13	13	12.9709
2014-04-04	13	13	13	13	13	12.9709
2014-04-05	13	13	13	13	13	12.9709
2014-04-06	13	13	13	13	13	12.9709
2014-04-07	13	13	13	13	13	12.9709
2014-04-08	13	13	13	13	13	12.9709
2014-04-09	13	13	13	13	13	12.9709
2014-04-10	13	13	13	13	13	12.9709
2014-04-11	13	13	13	13	13	12.9709
2014-04-12	13	13	13	13	13	12.9709
2014-04-13	13	13	13	12.6	12.6	12.9709
2014-04-14	13	13	12.6	12.6	12.6	12.5963
2014-04-15	12.6	12.6	12.6	12.6	12.6	12.617
2014-04-16	12.6	12.6	12.6	12.6	12.6	12.617
2014-04-17	12.6	12.6	12.6	12.6	12.6	12.617
2014-04-18	12.6	12.6	12.6	12.6	12.6	12.617
2014-04-19	12.6	12.6	12.6	12.6	12.6	12.617
2014-04-20	12.6	12.6	12.6	12.7	12.7	12.617
2014-04-21	12.6	12.6	12.7	12.9	12.9	12.7006
2014-04-22	12.7	12.7	12.9	13	13	12.8758
2014-04-23	12.9	12.9	13	13	13	12.9725
2014-04-24	13	13	13	13	13	12.9709
2014-04-25	13	13	13	13	13	12.9709
2014-04-26	13	13	13	13	13	12.9709
2014-04-27	13	13	13	12	12	12.9709
2014-04-28	13	13	12	12	12	12.0193
2014-04-29	12	12	12	12	12	11.9449
2014-04-30	12	12	12	12	12	11.9449
2014-05-01	12	12	12	12	12	11.9449
2014-05-02	12	12	12	12	12	11.9449
2014-05-03	12	12	12	10.6	10.6	11.9449
2014-05-04	12	12	10.6	10.6	10.6	10.7251
2014-05-05	10.6	10.6	10.6	10.6	10.6	10.5658
2014-05-06	10.6	10.6	10.6	10.6	10.6	10.5658
2014-05-07	10.6	10.6	10.6	10.6	10.6	10.5658
2014-05-08	10.6	10.6	10.6	10.6	10.6	10.5658
2014-05-09	10.6	10.6	10.6	10.6	10.6	10.5658
2014-05-10	10.6	10.6	10.6	10.6	10.6	10.5658
2014-05-11	10.6	10.6	10.6	10.6	10.6	10.5658
2014-05-12	10.6	10.6	10.6	10.6	10.6	10.5658
2014-05-13	10.6	10.6	10.6	10.6	10.6	10.5658
2014-05-14	10.6	10.6	10.6	10	10	10.5658
2014-05-15	10.6	10.6	10	10	10	9.94206
2014-05-16	10	10	10	10	10	9.94368
2014-05-17	10	10	10	10	10	9.94368
2014-05-18	10	10	10	9.2	9.2	9.94368
2014-05-19	10	10	9.2	8.4	8.4	9.30258
2014-05-20	9.2	9.2	8.4	8.4	8.4	8.62161
2014-05-21	8.4	8.4	8.4	8.4	8.4	8.37302
2014-05-22	8.4	8.4	8.4	8.4	8.4	8.37302
2014-05-23	8.4	8.4	8.4	8.4	8.4	8.37302
2014-05-24	8.4	8.4	8.4	8.4	8.4	8.37302
2014-05-25	8.4	8.4	8.4	7.8	7.8	8.37302
2014-05-26	8.4	8.4	7.8	7.8	7.8	7.84868
2014-05-27	7.8	7.8	7.8	7.8	7.8	8.03416
2014-05-28	7.8	7.8	7.8	9.6	9.6	8.03416
2014-05-29	7.8	7.8	9.6	8.8	8.8	9.06698
2014-05-30	9.6	9.6	8.8	8	8	8.82626
2014-05-31	8.8	8.8	8	8	8	8.34201
2014-06-01	8	8	8	7	7	8.0747
2014-06-02	8	8	7	7	7	6.42316
2014-06-03	7	7	7	6.6	6.6	6.88609
2014-06-04	7	7	6.6	5.6	5.6	6.30101
2014-06-05	6.6	6.6	5.6	5.6	5.6	6.21712
2014-06-06	5.6	5.6	5.6	5.6	5.6	6.7238
2014-06-07	5.6	5.6	5.6	10	10	6.7238
2014-06-08	5.6	5.6	10	10	10	10.0284
2014-06-09	10	10	10	7	7	9.94368
2014-06-10	10	10	7	7	7	7.03047
2014-06-11	7	7	7	7	7	6.88609
2014-06-12	7	7	7	7.2	7.2	6.88609
2014-06-13	7	7	7.2	7.2	7.2	7.29238
2014-06-14	7.2	7.2	7.2	7.2	7.2	7.22483
2014-06-15	7.2	7.2	7.2	7.2	7.2	7.22483
2014-06-16	7.2	7.2	7.2	7	7	7.22483
2014-06-17	7.2	7.2	7	6.8	6.8	6.79388
2014-06-18	7	7	6.8	6.6	6.6	6.54921
2014-06-19	6.8	6.8	6.6	6.6	6.6	6.42498
2014-06-20	6.6	6.6	6.6	6.6	6.6	6.5106
2014-06-21	6.6	6.6	6.6	6.6	6.6	6.5106
2014-06-22	6.6	6.6	6.6	6.6	6.6	6.5106
2014-06-23	6.6	6.6	6.6	6.6	6.6	6.5106
2014-06-24	6.6	6.6	6.6	6.6	6.6	6.5106
2014-06-25	6.6	6.6	6.6	6.6	6.6	6.5106
2014-06-26	6.6	6.6	6.6	6.6	6.6	6.5106
2014-06-27	6.6	6.6	6.6	6.6	6.6	6.5106
2014-06-28	6.6	6.6	6.6	6.6	6.6	6.5106
2014-06-29	6.6	6.6	6.6	6.4	6.4	6.5106
2014-06-30	6.6	6.6	6.4	6.4	6.4	6.37633
2014-07-01	6.4	6.4	6.4	6.4	6.4	6.44454
2014-07-02	6.4	6.4	6.4	6.4	6.4	6.44454
2014-07-03	6.4	6.4	6.4	6.4	6.4	6.44454
2014-07-04	6.4	6.4	6.4	6.4	6.4	6.44454
2014-07-05	6.4	6.4	6.4	6.4	6.4	6.44454
2014-07-06	6.4	6.4	6.4	6.6	6.6	6.44454
2014-07-07	6.4	6.4	6.6	6.6	6.6	6.56307
2014-07-08	6.6	6.6	6.6	6.6	6.6	6.5106
2014-07-09	6.6	6.6	6.6	6.6	6.6	6.5106
2014-07-10	6.6	6.6	6.6	6.6	6.6	6.5106
2014-07-11	6.6	6.6	6.6	6.6	6.6	6.5106
2014-07-12	6.6	6.6	6.6	6.6	6.6	6.5106
2014-07-13	6.6	6.6	6.6	6.4	6.4	6.5106
2014-07-14	6.6	6.6	6.4	6.4	6.4	6.37633
2014-07-15	6.4	6.4	6.4	6.4	6.4	6.44454
2014-07-16	6.4	6.4	6.4	6.4	6.4	6.44454
2014-07-17	6.4	6.4	6.4	6.4	6.4	6.44454
2014-07-18	6.4	6.4	6.4	6.4	6.4	6.44454
2014-07-19	6.4	6.4	6.4	6.4	6.4	6.44454
2014-07-20	6.4	6.4	6.4	6.6	6.6	6.44454
2014-07-21	6.4	6.4	6.6	6.6	6.6	6.56307
2014-07-22	6.6	6.6	6.6	6.4	6.4	6.5106
2014-07-23	6.6	6.6	6.4	6.4	6.4	6.37633
2014-07-24	6.4	6.4	6.4	7.2	7.2	6.44454
2014-07-25	6.4	6.4	7.2	7.2	7.2	7.39249
2014-07-26	7.2	7.2	7.2	7.2	7.2	7.22483
2014-07-27	7.2	7.2	7.2	6.6	6.6	7.22483
2014-07-28	7.2	7.2	6.6	6.6	6.6	6.13852
2014-07-29	6.6	6.6	6.6	6.6	6.6	6.5106
2014-07-30	6.6	6.6	6.6	6.6	6.6	6.5106
2014-07-31	6.6	6.6	6.6	6.6	6.6	6.5106
2014-08-01	6.6	6.6	6.6	6.6	6.6	6.5106
2014-08-02	6.6	6.6	6.6	6.6	6.6	6.5106
2014-08-03	6.6	6.6	6.6	6.6	6.6	6.5106
2014-08-04	6.6	6.6	6.6	6.6	6.6	6.5106
2014-08-05	6.6	6.6	6.6	6.6	6.6	6.5106
2014-08-06	6.6	6.6	6.6	6.6	6.6	6.5106
2014-08-07	6.6	6.6	6.6	6.6	6.6	6.5106
2014-08-08	6.6	6.6	6.6	6.6	6.6	6.5106
2014-08-09	6.6	6.6	6.6	6.6	6.6	6.5106
2014-08-10	6.6	6.6	6.6	6.6	6.6	6.5106
2014-08-11	6.6	6.6	6.6	6.6	6.6	6.5106
2014-08-12	6.6	6.6	6.6	6.6	6.6	6.5106
2014-08-13	6.6	6.6	6.6	7.6	7.6	6.5106
2014-08-14	6.6	6.6	7.6	8.6	8.6	8.22325
2014-08-15	7.6	7.6	8.6	8.6	8.6	8.5972
2014-08-16	8.6	8.6	8.6	8.6	8.6	8.68629
2014-08-17	8.6	8.6	8.6	8.6	8.6	8.68629
2014-08-18	8.6	8.6	8.6	8.6	8.6	8.68629
2014-08-19	8.6	8.6	8.6	8.6	8.6	8.68629
2014-08-20	8.6	8.6	8.6	8.8	8.8	8.68629
2014-08-21	8.6	8.6	8.8	9.1	9.1	8.8693
2014-08-22	8.8	8.8	9.1	9.3	9.3	9.174
2014-08-23	9.1	9.1	9.3	9.5	9.5	9.30908
2014-08-24	9.3	9.3	9.5	9.5	9.5	9.45157
2014-08-25	9.5	9.5	9.5	9.6	9.6	9.45435
2014-08-26	9.5	9.5	9.6	8.4	8.4	9.53007
2014-08-27	9.6	9.6	8.4	8.4	8.4	8.42998
2014-08-28	8.4	8.4	8.4	8.4	8.4	8.37302
2014-08-29	8.4	8.4	8.4	8.4	8.4	8.37302
2014-08-30	8.4	8.4	8.4	9	9	8.37302
2014-08-31	8.4	8.4	9	9	9	8.96567
2014-09-01	9	9	9	8.4	8.4	9.06206
2014-09-02	9	9	8.4	9	9	8.66588
2014-09-03	8.4	8.4	9	9	9	8.96567
2014-09-04	9	9	9	10.4	10.4	9.06206
2014-09-05	9	9	10.4	10.4	10.4	10.4719
2014-09-06	10.4	10.4	10.4	10.4	10.4	10.3443
2014-09-07	10.4	10.4	10.4	10.4	10.4	10.3443
2014-09-08	10.4	10.4	10.4	10.4	10.4	10.3443
2014-09-09	10.4	10.4	10.4	10.4	10.4	10.3443
2014-09-10	10.4	10.4	10.4	10.4	10.4	10.3443
2014-09-11	10.4	10.4	10.4	10.4	10.4	10.3443
2014-09-12	10.4	10.4	10.4	10.4	10.4	10.3443
2014-09-13	10.4	10.4	10.4	10.4	10.4	10.3443
2014-09-14	10.4	10.4	10.4	9	9	10.3443
2014-09-15	10.4	10.4	9	9	9	9.08846
2014-09-16	9	9	9	9	9	9.06206
2014-09-17	9	9	9	9	9	9.06206
2014-09-18	9	9	9	10.4	10.4	9.06206
2014-09-19	9	9	10.4	10.4	10.4	10.4719
2014-09-20	10.4	10.4	10.4	10.4	10.4	10.3443
2014-09-21	10.4	10.4	10.4	10.4	10.4	10.3443
2014-09-22	10.4	10.4	10.4	10.4	10.4	10.3443
2014-09-23	10.4	10.4	10.4	10.4	10.4	10.3443
2014-09-24	10.4	10.4	10.4	9.2	9.2	10.3443
2014-09-25	10.4	10.4	9.2	9.2	9.2	9.31032
2014-09-26	9.2	9.2	9.2	9.2	9.2	9.20668
2014-09-27	9.2	9.2	9.2	9.2	9.2	9.20668
2014-09-28	9.2	9.2	9.2	9.2	9.2	9.20668
2014-09-29	9.2	9.2	9.2	9.2	9.2	9.20668
2014-09-30	9.2	9.2	9.2	9.2	9.2	9.20668
2014-10-01	9.2	9.2	9.2	9.5	9.5	9.20668
2014-10-02	9.2	9.2	9.5	9.7	9.7	9.46542
2014-10-03	9.5	9.5	9.7	10	10	9.60548
2014-10-04	9.7	9.7	10	10	10	9.86554
2014-10-05	10	10	10	10	10	9.94368
2014-10-06	10	10	10	7.6	7.6	9.94368
2014-10-07	10	10	7.6	7.6	7.6	7.43394
2014-10-08	7.6	7.6	7.6	7.6	7.6	7.88753
2014-10-09	7.6	7.6	7.6	7.6	7.6	7.88753
2014-10-10	7.6	7.6	7.6	7.6	7.6	7.88753
2014-10-11	7.6	7.6	7.6	10.4	10.4	7.88753
2014-10-12	7.6	7.6	10.4	10.4	10.4	8.98963
2014-10-13	10.4	10.4	10.4	10.4	10.4	10.3443
2014-10-14	10.4	10.4	10.4	10.4	10.4	10.3443
2014-10-15	10.4	10.4	10.4	10.4	10.4	10.3443
2014-10-16	10.4	10.4	10.4	10.4	10.4	10.3443
2014-10-17	10.4	10.4	10.4	10.4	10.4	10.3443
2014-10-18	10.4	10.4	10.4	10.4	10.4	10.3443
2014-10-19	10.4	10.4	10.4	9.6	9.6	10.3443
2014-10-20	10.4	10.4	9.6	9.6	9.6	9.67159
2014-10-21	9.6	9.6	9.6	9.6	9.6	9.54442
2014-10-22	9.6	9.6	9.6	9.6	9.6	9.54442
2014-10-23	9.6	9.6	9.6	9.6	9.6	9.54442
2014-10-24	9.6	9.6	9.6	9.6	9.6	9.54442
2014-10-25	9.6	9.6	9.6	9.6	9.6	9.54442
2014-10-26	9.6	9.6	9.6	9.6	9.6	9.54442
2014-10-27	9.6	9.6	9.6	9.6	9.6	9.54442
2014-10-28	9.6	9.6	9.6	9.6	9.6	9.54442
2014-10-29	9.6	9.6	9.6	9.2	9.2	9.54442
2014-10-30	9.6	9.6	9.2	9.2	9.2	9.22449
2014-10-31	9.2	9.2	9.2	9.2	9.2	9.20668
2014-11-01	9.2	9.2	9.2	9.2	9.2	9.20668
2014-11-02	9.2	9.2	9.2	10.4	10.4	9.20668
2014-11-03	9.2	9.2	10.4	10.4	10.4	10.3883
2014-11-04	10.4	10.4	10.4	10.4	10.4	10.3443
2014-11-05	10.4	10.4	10.4	8.4	8.4	10.3443
2014-11-06	10.4	10.4	8.4	8.4	8.4	8.17542
2014-11-07	8.4	8.4	8.4	8.4	8.4	8.37302
2014-11-08	8.4	8.4	8.4	8.4	8.4	8.37302
2014-11-09	8.4	8.4	8.4	9	9	8.37302
2014-11-10	8.4	8.4	9	9	9	8.96567
2014-11-11	9	9	9	9	9	9.06206
2014-11-12	9	9	9	8.6	8.6	9.06206
2014-11-13	9	9	8.6	8.6	8.6	8.77317
2014-11-14	8.6	8.6	8.6	8.6	8.6	8.68629
2014-11-15	8.6	8.6	8.6	8.6	8.6	8.68629
2014-11-16	8.6	8.6	8.6	8.4	8.4	8.68629
2014-11-17	8.6	8.6	8.4	8.4	8.4	8.50996
2014-11-18	8.4	8.4	8.4	8.4	8.4	8.37302
2014-11-19	8.4	8.4	8.4	9.6	9.6	8.37302
2014-11-20	8.4	8.4	9.6	9.6	9.6	9.53925
2014-11-21	9.6	9.6	9.6	9.6	9.6	9.54442
2014-11-22	9.6	9.6	9.6	9.6	9.6	9.54442
2014-11-23	9.6	9.6	9.6	9.6	9.6	9.54442
2014-11-24	9.6	9.6	9.6	8.6	8.6	9.54442
2014-11-25	9.6	9.6	8.6	8.6	8.6	8.6168
2014-11-26	8.6	8.6	8.6	8.6	8.6	8.68629
2014-11-27	8.6	8.6	8.6	8.6	8.6	8.68629
2014-11-28	8.6	8.6	8.6	8.6	8.6	8.68629
2014-11-29	8.6	8.6	8.6	8.6	8.6	8.68629
2014-11-30	8.6	8.6	8.6	8.6	8.6	8.68629
2014-12-01	8.6	8.6	8.6	8.6	8.6	8.68629
2014-12-02	8.6	8.6	8.6	8.6	8.6	8.68629
2014-12-03	8.6	8.6	8.6	8.6	8.6	8.68629
2014-12-04	8.6	8.6	8.6	8.6	8.6	8.68629
2014-12-05	8.6	8.6	8.6	8.6	8.6	8.68629
2014-12-06	8.6	8.6	8.6	8.6	8.6	8.68629
2014-12-07	8.6	8.6	8.6	9	9	8.68629
2014-12-08	8.6	8.6	9	9	9	9.05832
2014-12-09	9	9	9	9	9	9.06206
2014-12-10	9	9	9	9	9	9.06206
2014-12-11	9	9	9	9	9	9.06206
2014-12-12	9	9	9	9	9	9.06206
2014-12-13	9	9	9	13.6	13.6	9.06206
2014-12-14	9	9	13.6	13.6	13.6	13.696
2014-12-15	13.6	13.6	13.6	13.6	13.6	13.6192
2014-12-16	13.6	13.6	13.6	13.6	13.6	13.6192
2014-12-17	13.6	13.6	13.6	15.6	15.6	13.6192
2014-12-18	13.6	13.6	15.6	15.6	15.6	15.2992
2014-12-19	15.6	15.6	15.6	15.6	15.6	15.5787
2014-12-20	15.6	15.6	15.6	15.6	15.6	15.5787
2014-12-21	15.6	15.6	15.6	13.4	13.4	15.5787
2014-12-22	15.6	15.6	13.4	13.4	13.4	13.125
2014-12-23	13.4	13.4	13.4	13.4	13.4	13.4336
2014-12-24	13.4	13.4	13.4	13	13	13.4336
2014-12-25	13.4	13.4	13	13	13	12.9836
2014-12-26	13	13	13	13	13	12.9709
2014-12-27	13	13	13	13	13	12.9709
2014-12-28	13	13	13	13	13	12.9709
2014-12-29	13	13	13	13	13	12.9709
2014-12-30	13	13	13	13	13	12.9709
2014-12-31	13	13	13	13	13	12.9709
2015-01-01	13	13	13	13	13	12.9709
2015-01-02	13	13	13	13	13	12.9709
2015-01-03	13	13	13	13	13	12.9709
2015-01-04	13	13	13	13	13	12.9709
2015-01-05	13	13	13	13	13	12.9709
2015-01-06	13	13	13	13	13	12.9709
2015-01-07	13	13	13	13	13	12.9709
2015-01-08	13	13	13	13	13	12.9709
2015-01-09	13	13	13	13	13	12.9709
2015-01-10	13	13	13	13	13	12.9709
2015-01-11	13	13	13	12.4	12.4	12.9709
2015-01-12	13	13	12.4	12.4	12.4	12.4292
2015-01-13	12.4	12.4	12.4	12.4	12.4	12.426
2015-01-14	12.4	12.4	12.4	12.4	12.4	12.426
2015-01-15	12.4	12.4	12.4	12.4	12.4	12.426
2015-01-16	12.4	12.4	12.4	12.4	12.4	12.426
2015-01-17	12.4	12.4	12.4	12.4	12.4	12.426
2015-01-18	12.4	12.4	12.4	12.4	12.4	12.426
2015-01-19	12.4	12.4	12.4	12.4	12.4	12.426
2015-01-20	12.4	12.4	12.4	13.6	13.6	12.426
2015-01-21	12.4	12.4	13.6	13.6	13.6	13.6135
2015-01-22	13.6	13.6	13.6	13.6	13.6	13.6192
2015-01-23	13.6	13.6	13.6	13.6	13.6	13.6192
2015-01-24	13.6	13.6	13.6	13.6	13.6	13.6192
2015-01-25	13.6	13.6	13.6	13.6	13.6	13.6192
2015-01-26	13.6	13.6	13.6	13.6	13.6	13.6192
2015-01-27	13.6	13.6	13.6	13.6	13.6	13.6192
2015-01-28	13.6	13.6	13.6	13.6	13.6	13.6192
2015-01-29	13.6	13.6	13.6	13.6	13.6	13.6192
2015-01-30	13.6	13.6	13.6	13.6	13.6	13.6192
2015-01-31	13.6	13.6	13.6	13	13	13.6192
2015-02-01	13.6	13.6	13	13	13	13.0066
2015-02-02	13	13	13	13	13	12.9709
2015-02-03	13	13	13	13	13	12.9709
2015-02-04	13	13	13	13	13	12.9709
2015-02-05	13	13	13	13	13	12.9709
2015-02-06	13	13	13	13	13	12.9709
2015-02-07	13	13	13	11.6	11.6	12.9709
2015-02-08	13	13	11.6	11.6	11.6	11.6082
2015-02-09	11.6	11.6	11.6	11.6	11.6	11.5981
2015-02-10	11.6	11.6	11.6	11.6	11.6	11.5981
2015-02-11	11.6	11.6	11.6	11.6	11.6	11.5981
2015-02-12	11.6	11.6	11.6	11.6	11.6	11.5981
2015-02-13	11.6	11.6	11.6	11.6	11.6	11.5981
2015-02-14	11.6	11.6	11.6	11.6	11.6	11.5981
2015-02-15	11.6	11.6	11.6	11.6	11.6	11.5981
2015-02-16	11.6	11.6	11.6	11.6	11.6	11.5981
2015-02-17	11.6	11.6	11.6	11.6	11.6	11.5981
2015-02-18	11.6	11.6	11.6	11.6	11.6	11.5981
2015-02-19	11.6	11.6	11.6	11.6	11.6	11.5981
2015-02-20	11.6	11.6	11.6	11.6	11.6	11.5981
2015-02-21	11.6	11.6	11.6	11.6	11.6	11.5981
2015-02-22	11.6	11.6	11.6	11.6	11.6	11.5981
2015-02-23	11.6	11.6	11.6	11.6	11.6	11.5981
2015-02-24	11.6	11.6	11.6	11.6	11.6	11.5981
2015-02-25	11.6	11.6	11.6	11.6	11.6	11.5981
2015-02-26	11.6	11.6	11.6	11.6	11.6	11.5981
2015-02-27	11.6	11.6	11.6	11.6	11.6	11.5981
2015-02-28	11.6	11.6	11.6	11.6	11.6	11.5981
2015-03-01	11.6	11.6	11.6	11.6	11.6	11.5981
2015-03-02	11.6	11.6	11.6	11.6	11.6	11.5981
2015-03-03	11.6	11.6	11.6	11.6	11.6	11.5981
2015-03-04	11.6	11.6	11.6	11.6	11.6	11.5981
2015-03-05	11.6	11.6	11.6	11.6	11.6	11.5981
2015-03-06	11.6	11.6	11.6	11.6	11.6	11.5981
2015-03-07	11.6	11.6	11.6	11.6	11.6	11.5981
2015-03-08	11.6	11.6	11.6	11.6	11.6	11.5981
2015-03-09	11.6	11.6	11.6	11.6	11.6	11.5981
2015-03-10	11.6	11.6	11.6	11.6	11.6	11.5981
2015-03-11	11.6	11.6	11.6	11.6	11.6	11.5981
2015-03-12	11.6	11.6	11.6	11.6	11.6	11.5981
2015-03-13	11.6	11.6	11.6	11.6	11.6	11.5981
2015-03-14	11.6	11.6	11.6	11.6	11.6	11.5981
2015-03-15	11.6	11.6	11.6	11.6	11.6	11.5981
2015-03-16	11.6	11.6	11.6	11.6	11.6	11.5981
2015-03-17	11.6	11.6	11.6	10	10	11.5981
2015-03-18	11.6	11.6	10	10	10	9.79565
2015-03-19	10	10	10	10	10	9.94368
2015-03-20	10	10	10	10	10	9.94368
2015-03-21	10	10	10	10	10	9.94368
2015-03-22	10	10	10	9.6	9.6	9.94368
2015-03-23	10	10	9.6	9.6	9.6	9.64643
2015-03-24	9.6	9.6	9.6	9.6	9.6	9.54442
2015-03-25	9.6	9.6	9.6	9.6	9.6	9.54442
2015-03-26	9.6	9.6	9.6	9.6	9.6	9.54442
2015-03-27	9.6	9.6	9.6	9.6	9.6	9.54442
2015-03-28	9.6	9.6	9.6	9.6	9.6	9.54442
2015-03-29	9.6	9.6	9.6	9.6	9.6	9.54442
2015-03-30	9.6	9.6	9.6	9.2	9.2	9.54442
2015-03-31	9.6	9.6	9.2	9.2	9.2	9.22449
2015-04-01	9.2	9.2	9.2	9.2	9.2	9.20668
2015-04-02	9.2	9.2	9.2	9.2	9.2	9.20668
2015-04-03	9.2	9.2	9.2	9.2	9.2	9.20668
2015-04-04	9.2	9.2	9.2	9.2	9.2	9.20668
2015-04-05	9.2	9.2	9.2	9.2	9.2	9.20668
2015-04-06	9.2	9.2	9.2	9.2	9.2	9.20668
2015-04-07	9.2	9.2	9.2	9.2	9.2	9.20668
2015-04-08	9.2	9.2	9.2	9.2	9.2	9.20668
2015-04-09	9.2	9.2	9.2	9.2	9.2	9.20668
2015-04-10	9.2	9.2	9.2	9.2	9.2	9.20668
2015-04-11	9.2	9.2	9.2	9	9	9.20668
2015-04-12	9.2	9.2	9	9	9	9.03231
2015-04-13	9	9	9	9	9	9.06206
2015-04-14	9	9	9	9	9	9.06206
2015-04-15	9	9	9	9	9	9.06206
2015-04-16	9	9	9	9	9	9.06206
2015-04-17	9	9	9	9	9	9.06206
2015-04-18	9	9	9	9	9	9.06206
2015-04-19	9	9	9	8.6	8.6	9.06206
2015-04-20	9	9	8.6	8.6	8.6	8.77317
2015-04-21	8.6	8.6	8.6	8.6	8.6	8.68629
2015-04-22	8.6	8.6	8.6	8.6	8.6	8.68629
2015-04-23	8.6	8.6	8.6	8.6	8.6	8.68629
2015-04-24	8.6	8.6	8.6	8.6	8.6	8.68629
2015-04-25	8.6	8.6	8.6	8.5	8.5	8.68629
2015-04-26	8.6	8.6	8.5	8.5	8.5	8.59731
2015-04-27	8.5	8.5	8.5	8.4	8.4	8.53122
2015-04-28	8.5	8.5	8.4	8.4	8.4	8.43894
2015-04-29	8.4	8.4	8.4	8.4	8.4	8.37302
2015-04-30	8.4	8.4	8.4	8.4	8.4	8.37302
2015-05-01	8.4	8.4	8.4	8.4	8.4	8.37302
2015-05-02	8.4	8.4	8.4	8.4	8.4	8.37302
2015-05-03	8.4	8.4	8.4	8.4	8.4	8.37302
2015-05-04	8.4	8.4	8.4	8.4	8.4	8.37302
2015-05-05	8.4	8.4	8.4	8.4	8.4	8.37302
2015-05-06	8.4	8.4	8.4	8.4	8.4	8.37302
2015-05-07	8.4	8.4	8.4	8.4	8.4	8.37302
2015-05-08	8.4	8.4	8.4	8.4	8.4	8.37302
2015-05-09	8.4	8.4	8.4	8.4	8.4	8.37302
2015-05-10	8.4	8.4	8.4	7.6	7.6	8.37302
2015-05-11	8.4	8.4	7.6	7.6	7.6	7.62069
2015-05-12	7.6	7.6	7.6	7.6	7.6	7.88753
2015-05-13	7.6	7.6	7.6	7.6	7.6	7.88753
2015-05-14	7.6	7.6	7.6	7.6	7.6	7.88753
2015-05-15	7.6	7.6	7.6	7.6	7.6	7.88753
2015-05-16	7.6	7.6	7.6	7.6	7.6	7.88753
2015-05-17	7.6	7.6	7.6	7.6	7.6	7.88753
2015-05-18	7.6	7.6	7.6	8	8	7.88753
2015-05-19	7.6	7.6	8	8	8	8.31609
2015-05-20	8	8	8	8.4	8.4	8.0747
2015-05-21	8	8	8.4	8.4	8.4	8.3054
2015-05-22	8.4	8.4	8.4	8.4	8.4	8.37302
2015-05-23	8.4	8.4	8.4	8.4	8.4	8.37302
2015-05-24	8.4	8.4	8.4	8.4	8.4	8.37302
2015-05-25	8.4	8.4	8.4	8.4	8.4	8.37302
2015-05-26	8.4	8.4	8.4	8.4	8.4	8.37302
2015-05-27	8.4	8.4	8.4	8.4	8.4	8.37302
2015-05-28	8.4	8.4	8.4	8.4	8.4	8.37302
2015-05-29	8.4	8.4	8.4	8.4	8.4	8.37302
2015-05-30	8.4	8.4	8.4	8.4	8.4	8.37302
2015-05-31	8.4	8.4	8.4	8.4	8.4	8.37302
2015-06-01	8.4	8.4	8.4	7.6	7.6	8.37302
2015-06-02	8.4	8.4	7.6	7.6	7.6	7.62069
2015-06-03	7.6	7.6	7.6	7.6	7.6	7.88753
2015-06-04	7.6	7.6	7.6	7.9	7.9	7.88753
2015-06-05	7.6	7.6	7.9	8.1	8.1	8.23875
2015-06-06	7.9	7.9	8.1	8.4	8.4	8.19057
2015-06-07	8.1	8.1	8.4	8.4	8.4	8.28701
2015-06-08	8.4	8.4	8.4	8.4	8.4	8.37302
2015-06-09	8.4	8.4	8.4	8.4	8.4	8.37302
2015-06-10	8.4	8.4	8.4	8.4	8.4	8.37302
2015-06-11	8.4	8.4	8.4	8.4	8.4	8.37302
2015-06-12	8.4	8.4	8.4	6.4	6.4	8.37302
2015-06-13	8.4	8.4	6.4	6.4	6.4	4.33325
2015-06-14	6.4	6.4	6.4	6.4	6.4	6.44454
2015-06-15	6.4	6.4	6.4	6.4	6.4	6.44454
2015-06-16	6.4	6.4	6.4	6.4	6.4	6.44454
2015-06-17	6.4	6.4	6.4	6.4	6.4	6.44454
2015-06-18	6.4	6.4	6.4	6.4	6.4	6.44454
2015-06-19	6.4	6.4	6.4	6.4	6.4	6.44454
2015-06-20	6.4	6.4	6.4	6.4	6.4	6.44454
2015-06-21	6.4	6.4	6.4	6.4	6.4	6.44454
2015-06-22	6.4	6.4	6.4	6.4	6.4	6.44454
2015-06-23	6.4	6.4	6.4	6.4	6.4	6.44454
2015-06-24	6.4	6.4	6.4	6.4	6.4	6.44454
2015-06-25	6.4	6.4	6.4	6.4	6.4	6.44454
2015-06-26	6.4	6.4	6.4	6.4	6.4	6.44454
2015-06-27	6.4	6.4	6.4	6.4	6.4	6.44454
2015-06-28	6.4	6.4	6.4	6.4	6.4	6.44454
2015-06-29	6.4	6.4	6.4	6.4	6.4	6.44454
2015-06-30	6.4	6.4	6.4	5.6	5.6	6.44454
2015-07-01	6.4	6.4	5.6	5.6	5.6	6.3439
2015-07-02	5.6	5.6	5.6	5.6	5.6	6.7238
2015-07-03	5.6	5.6	5.6	5.6	5.6	6.7238
2015-07-04	5.6	5.6	5.6	6.3	6.3	6.7238
2015-07-05	5.6	5.6	6.3	7	7	6.52778
2015-07-06	6.3	6.3	7	7	7	7.02452
2015-07-07	7	7	7	7	7	6.88609
2015-07-08	7	7	7	7	7	6.88609
2015-07-09	7	7	7	7	7	6.88609
2015-07-10	7	7	7	7	7	6.88609
2015-07-11	7	7	7	7	7	6.88609
2015-07-12	7	7	7	7	7	6.88609
2015-07-13	7	7	7	7	7	6.88609
2015-07-14	7	7	7	6.4	6.4	6.88609
2015-07-15	7	7	6.4	6.4	6.4	6.13112
2015-07-16	6.4	6.4	6.4	6.4	6.4	6.44454
2015-07-17	6.4	6.4	6.4	6.4	6.4	6.44454
2015-07-18	6.4	6.4	6.4	6.4	6.4	6.44454
2015-07-19	6.4	6.4	6.4	8.6	8.6	6.44454
2015-07-20	6.4	6.4	8.6	8.6	8.6	9.21344
2015-07-21	8.6	8.6	8.6	8.6	8.6	8.68629
2015-07-22	8.6	8.6	8.6	8.6	8.6	8.68629
2015-07-23	8.6	8.6	8.6	8.6	8.6	8.68629
2015-07-24	8.6	8.6	8.6	8.6	8.6	8.68629
2015-07-25	8.6	8.6	8.6	8.6	8.6	8.68629
2015-07-26	8.6	8.6	8.6	8.6	8.6	8.68629
2015-07-27	8.6	8.6	8.6	13.6	13.6	8.68629
2015-07-28	8.6	8.6	13.6	13.6	13.6	13.5618
2015-07-29	13.6	13.6	13.6	13.6	13.6	13.6192
2015-07-30	13.6	13.6	13.6	13.6	13.6	13.6192
2015-07-31	13.6	13.6	13.6	13.6	13.6	13.6192
2015-08-01	13.6	13.6	13.6	13.6	13.6	13.6192
2015-08-02	13.6	13.6	13.6	13.6	13.6	13.6192
2015-08-03	13.6	13.6	13.6	13.6	13.6	13.6192
2015-08-04	13.6	13.6	13.6	13.6	13.6	13.6192
2015-08-05	13.6	13.6	13.6	8.4	8.4	13.6192
2015-08-06	13.6	13.6	8.4	8.4	8.4	8.33622
2015-08-07	8.4	8.4	8.4	8.4	8.4	8.37302
2015-08-08	8.4	8.4	8.4	8.4	8.4	8.37302
2015-08-09	8.4	8.4	8.4	9	9	8.37302
2015-08-10	8.4	8.4	9	9	9	8.96567
2015-08-11	9	9	9	9	9	9.06206
2015-08-12	9	9	9	9	9	9.06206
2015-08-13	9	9	9	9	9	9.06206
2015-08-14	9	9	9	9	9	9.06206
2015-08-15	9	9	9	9	9	9.06206
2015-08-16	9	9	9	9	9	9.06206
2015-08-17	9	9	9	9	9	9.06206
2015-08-18	9	9	9	9	9	9.06206
2015-08-19	9	9	9	10.6	10.6	9.06206
2015-08-20	9	9	10.6	10.6	10.6	10.7647
2015-08-21	10.6	10.6	10.6	10.6	10.6	10.5658
2015-08-22	10.6	10.6	10.6	10.6	10.6	10.5658
2015-08-23	10.6	10.6	10.6	10.6	10.6	10.5658
2015-08-24	10.6	10.6	10.6	10.6	10.6	10.5658
2015-08-25	10.6	10.6	10.6	10.6	10.6	10.5658
2015-08-26	10.6	10.6	10.6	11	11	10.5658
2015-08-27	10.6	10.6	11	11	11	11.0018
2015-08-28	11	11	11	11	11	11.0444
2015-08-29	11	11	11	11	11	11.0444
2015-08-30	11	11	11	11	11	11.0444
2015-08-31	11	11	11	11	11	11.0444
2015-09-01	11	11	11	11	11	11.0444
2015-09-02	11	11	11	11	11	11.0444
2015-09-03	11	11	11	11	11	11.0444
2015-09-04	11	11	11	11	11	11.0444
2015-09-05	11	11	11	11	11	11.0444
2015-09-06	11	11	11	11	11	11.0444
2015-09-07	11	11	11	11	11	11.0444
2015-09-08	11	11	11	12.6	12.6	11.0444
2015-09-09	11	11	12.6	12.6	12.6	12.6712
2015-09-10	12.6	12.6	12.6	12.6	12.6	12.617
2015-09-11	12.6	12.6	12.6	12.6	12.6	12.617
2015-09-12	12.6	12.6	12.6	12.6	12.6	12.617
2015-09-13	12.6	12.6	12.6	12.6	12.6	12.617
2015-09-14	12.6	12.6	12.6	12.6	12.6	12.617
2015-09-15	12.6	12.6	12.6	12.6	12.6	12.617
2015-09-16	12.6	12.6	12.6	12.6	12.6	12.617
2015-09-17	12.6	12.6	12.6	12.6	12.6	12.617
2015-09-18	12.6	12.6	12.6	12.6	12.6	12.617
2015-09-19	12.6	12.6	12.6	12.6	12.6	12.617
2015-09-20	12.6	12.6	12.6	12.6	12.6	12.617
2015-09-21	12.6	12.6	12.6	12.6	12.6	12.617
2015-09-22	12.6	12.6	12.6	12.6	12.6	12.617
2015-09-23	12.6	12.6	12.6	12.6	12.6	12.617
2015-09-24	12.6	12.6	12.6	12.6	12.6	12.617
2015-09-25	12.6	12.6	12.6	12.6	12.6	12.617
2015-09-26	12.6	12.6	12.6	12.6	12.6	12.617
2015-09-27	12.6	12.6	12.6	12.6	12.6	12.617
2015-09-28	12.6	12.6	12.6	12.6	12.6	12.617
2015-09-29	12.6	12.6	12.6	12.6	12.6	12.617
2015-09-30	12.6	12.6	12.6	12.6	12.6	12.617
2015-10-01	12.6	12.6	12.6	12.6	12.6	12.617
2015-10-02	12.6	12.6	12.6	12.6	12.6	12.617
2015-10-03	12.6	12.6	12.6	12.6	12.6	12.617
2015-10-04	12.6	12.6	12.6	12.6	12.6	12.617
2015-10-05	12.6	12.6	12.6	12.6	12.6	12.617
2015-10-06	12.6	12.6	12.6	13	13	12.617
2015-10-07	12.6	12.6	13	13	13	12.9785
2015-10-08	13	13	13	13	13	12.9709
2015-10-09	13	13	13	13	13	12.9709
2015-10-10	13	13	13	13	13	12.9709
2015-10-11	13	13	13	13	13	12.9709
2015-10-12	13	13	13	13	13	12.9709
2015-10-13	13	13	13	8.6	8.6	12.9709
2015-10-14	13	13	8.6	8.6	8.6	8.82417
2015-10-15	8.6	8.6	8.6	8.6	8.6	8.68629
2015-10-16	8.6	8.6	8.6	8.6	8.6	8.68629
2015-10-17	8.6	8.6	8.6	8.6	8.6	8.68629
2015-10-18	8.6	8.6	8.6	8.6	8.6	8.68629
2015-10-19	8.6	8.6	8.6	10	10	8.68629
2015-10-20	8.6	8.6	10	10	10	10.0325
2015-10-21	10	10	10	10	10	9.94368
2015-10-22	10	10	10	10	10	9.94368
2015-10-23	10	10	10	10	10	9.94368
2015-10-24	10	10	10	10	10	9.94368
2015-10-25	10	10	10	10	10	9.94368
2015-10-26	10	10	10	10	10	9.94368
2015-10-27	10	10	10	10	10	9.94368
2015-10-28	10	10	10	10	10	9.94368
2015-10-29	10	10	10	10	10	9.94368
2015-10-30	10	10	10	10	10	9.94368
2015-10-31	10	10	10	10	10	9.94368
2015-11-01	10	10	10	10	10	9.94368
2015-11-02	10	10	10	10	10	9.94368
2015-11-03	10	10	10	10	10	9.94368
2015-11-04	10	10	10	10	10	9.94368
2015-11-05	10	10	10	10	10	9.94368
2015-11-06	10	10	10	10	10	9.94368
2015-11-07	10	10	10	10	10	9.94368
2015-11-08	10	10	10	10	10	9.94368
2015-11-09	10	10	10	10	10	9.94368
2015-11-10	10	10	10	10	10	9.94368
2015-11-11	10	10	10	10	10	9.94368
2015-11-12	10	10	10	10	10	9.94368
2015-11-13	10	10	10	10	10	9.94368
2015-11-14	10	10	10	10	10	9.94368
2015-11-15	10	10	10	13	13	9.94368
2015-11-16	10	10	13	13	13	13.1612
2015-11-17	13	13	13	13	13	12.9709
2015-11-18	13	13	13	13	13	12.9709
2015-11-19	13	13	13	13	13	12.9709
2015-11-20	13	13	13	13	13	12.9709
2015-11-21	13	13	13	13	13	12.9709
2015-11-22	13	13	13	13	13	12.9709
2015-11-23	13	13	13	13	13	12.9709
2015-11-24	13	13	13	13	13	12.9709
2015-11-25	13	13	13	13	13	12.9709
2015-11-26	13	13	13	13	13	12.9709
2015-11-27	13	13	13	13	13	12.9709
2015-11-28	13	13	13	13	13	12.9709
2015-11-29	13	13	13	13	13	12.9709
2015-11-30	13	13	13	13	13	12.9709
2015-12-01	13	13	13	13	13	12.9709
2015-12-02	13	13	13	10	10	12.9709
2015-12-03	13	13	10	10	10	10.2729
2015-12-04	10	10	10	10	10	9.94368
2015-12-05	10	10	10	10	10	9.94368
2015-12-06	10	10	10	10	10	9.94368
2015-12-07	10	10	10	10	10	9.94368
2015-12-08	10	10	10	10	10	9.94368
2015-12-09	10	10	10	10	10	9.94368
2015-12-10	10	10	10	10	10	9.94368
2015-12-11	10	10	10	10	10	9.94368
2015-12-12	10	10	10	10	10	9.94368
2015-12-13	10	10	10	10	10	9.94368
2015-12-14	10	10	10	10	10	9.94368
2015-12-15	10	10	10	10	10	9.94368
2015-12-16	10	10	10	10	10	9.94368
2015-12-17	10	10	10	10	10	9.94368
2015-12-18	10	10	10	10	10	9.94368
2015-12-19	10	10	10	10	10	9.94368
2015-12-20	10	10	10	10	10	9.94368
2015-12-21	10	10	10	10	10	9.94368
2015-12-22	10	10	10	10	10	9.94368
2015-12-23	10	10	10	11	11	9.94368
2015-12-24	10	10	11	11	11	10.933
2015-12-25	11	11	11	11	11	11.0444
2015-12-26	11	11	11	11	11	11.0444
2015-12-27	11	11	11	11	11	11.0444
2015-12-28	11	11	11	11	11	11.0444
2015-12-29	11	11	11	16	16	11.0444
2015-12-30	11	11	16	16	16	16.1039
2015-12-31	16	16	16	16	16	16.0219
2016-01-01	16	16	16	16	16	16.0219
2016-01-02	16	16	16	16	16	16.0219
2016-01-03	16	16	16	16	16	16.0219
2016-01-04	16	16	16	16	16	16.0219
2016-01-05	16	16	16	16	16	16.0219
2016-01-06	16	16	16	16	16	16.0219
2016-01-07	16	16	16	16	16	16.0219
2016-01-08	16	16	16	16	16	16.0219
2016-01-09	16	16	16	16	16	16.0219
2016-01-10	16	16	16	16	16	16.0219
2016-01-11	16	16	16	16	16	16.0219
2016-01-12	16	16	16	16	16	16.0219
2016-01-13	16	16	16	16	16	16.0219
2016-01-14	16	16	16	16.3	16.3	16.0219
2016-01-15	16	16	16.3	16.6	16.6	16.0224
2016-01-16	16.3	16.3	16.6	16.6	16.6	16.2233
2016-01-17	16.6	16.6	16.6	13.6	13.6	16.3288
2016-01-18	16.6	16.6	13.6	13.6	13.6	13.701
2016-01-19	13.6	13.6	13.6	13.6	13.6	13.6192
2016-01-20	13.6	13.6	13.6	13.6	13.6	13.6192
2016-01-21	13.6	13.6	13.6	13.6	13.6	13.6192
2016-01-22	13.6	13.6	13.6	13.6	13.6	13.6192
2016-01-23	13.6	13.6	13.6	13.6	13.6	13.6192
2016-01-24	13.6	13.6	13.6	13.6	13.6	13.6192
2016-01-25	13.6	13.6	13.6	13.6	13.6	13.6192
2016-01-26	13.6	13.6	13.6	13.6	13.6	13.6192
2016-01-27	13.6	13.6	13.6	13.6	13.6	13.6192
2016-01-28	13.6	13.6	13.6	13.6	13.6	13.6192
2016-01-29	13.6	13.6	13.6	13.6	13.6	13.6192
2016-01-30	13.6	13.6	13.6	13.6	13.6	13.6192
2016-01-31	13.6	13.6	13.6	13.6	13.6	13.6192
2016-02-01	13.6	13.6	13.6	13.6	13.6	13.6192
2016-02-02	13.6	13.6	13.6	13.6	13.6	13.6192
2016-02-03	13.6	13.6	13.6	13.6	13.6	13.6192
2016-02-04	13.6	13.6	13.6	13.6	13.6	13.6192
2016-02-05	13.6	13.6	13.6	13.6	13.6	13.6192
2016-02-06	13.6	13.6	13.6	13.6	13.6	13.6192
2016-02-07	13.6	13.6	13.6	13.6	13.6	13.6192
2016-02-08	13.6	13.6	13.6	13.6	13.6	13.6192
2016-02-09	13.6	13.6	13.6	13.6	13.6	13.6192
2016-02-10	13.6	13.6	13.6	13.6	13.6	13.6192
2016-02-11	13.6	13.6	13.6	13.6	13.6	13.6192
2016-02-12	13.6	13.6	13.6	13.6	13.6	13.6192
2016-02-13	13.6	13.6	13.6	13.6	13.6	13.6192
2016-02-14	13.6	13.6	13.6	13.6	13.6	13.6192
2016-02-15	13.6	13.6	13.6	13.6	13.6	13.6192
2016-02-16	13.6	13.6	13.6	13.6	13.6	13.6192
2016-02-17	13.6	13.6	13.6	13.6	13.6	13.6192
2016-02-18	13.6	13.6	13.6	13.6	13.6	13.6192
2016-02-19	13.6	13.6	13.6	13.6	13.6	13.6192
2016-02-20	13.6	13.6	13.6	13.6	13.6	13.6192
2016-02-21	13.6	13.6	13.6	13.6	13.6	13.6192
2016-02-22	13.6	13.6	13.6	13.6	13.6	13.6192
2016-02-23	13.6	13.6	13.6	13.6	13.6	13.6192
2016-02-24	13.6	13.6	13.6	13.6	13.6	13.6192
2016-02-25	13.6	13.6	13.6	13.6	13.6	13.6192
2016-02-26	13.6	13.6	13.6	13.6	13.6	13.6192
2016-02-27	13.6	13.6	13.6	13.6	13.6	13.6192
2016-02-28	13.6	13.6	13.6	13.6	13.6	13.6192
2016-02-29	13.6	13.6	13.6	13.6	13.6	13.6192
2016-03-01	13.6	13.6	13.6	13.6	13.6	13.6192
2016-03-02	13.6	13.6	13.6	13.6	13.6	13.6192
2016-03-03	13.6	13.6	13.6	12	12	13.6192
2016-03-04	13.6	13.6	12	12	12	11.9424
2016-03-05	12	12	12	12	12	11.9449
2016-03-06	12	12	12	12	12	11.9449
2016-03-07	12	12	12	12	12	11.9449
2016-03-08	12	12	12	8.4	8.4	11.9449
2016-03-09	12	12	8.4	8.4	8.4	8.21325
2016-03-10	8.4	8.4	8.4	8.4	8.4	8.37302
2016-03-11	8.4	8.4	8.4	8.4	8.4	8.37302
2016-03-12	8.4	8.4	8.4	8.4	8.4	8.37302
2016-03-13	8.4	8.4	8.4	8.4	8.4	8.37302
2016-03-14	8.4	8.4	8.4	8.4	8.4	8.37302
2016-03-15	8.4	8.4	8.4	8.4	8.4	8.37302
2016-03-16	8.4	8.4	8.4	8.4	8.4	8.37302
2016-03-17	8.4	8.4	8.4	8.4	8.4	8.37302
2016-03-18	8.4	8.4	8.4	8.4	8.4	8.37302
2016-03-19	8.4	8.4	8.4	8.4	8.4	8.37302
2016-03-20	8.4	8.4	8.4	8.4	8.4	8.37302
2016-03-21	8.4	8.4	8.4	8.4	8.4	8.37302
2016-03-22	8.4	8.4	8.4	8.4	8.4	8.37302
2016-03-23	8.4	8.4	8.4	8.4	8.4	8.37302
2016-03-24	8.4	8.4	8.4	8.4	8.4	8.37302
2016-03-25	8.4	8.4	8.4	8.4	8.4	8.37302
2016-03-26	8.4	8.4	8.4	8.4	8.4	8.37302
2016-03-27	8.4	8.4	8.4	8.4	8.4	8.37302
2016-03-28	8.4	8.4	8.4	9	9	8.37302
2016-03-29	8.4	8.4	9	9	9	8.96567
2016-03-30	9	9	9	9	9	9.06206
2016-03-31	9	9	9	9	9	9.06206
2016-04-01	9	9	9	9	9	9.06206
2016-04-02	9	9	9	9	9	9.06206
2016-04-03	9	9	9	9	9	9.06206
2016-04-04	9	9	9	9	9	9.06206
2016-04-05	9	9	9	9	9	9.06206
2016-04-06	9	9	9	9	9	9.06206
2016-04-07	9	9	9	9	9	9.06206
2016-04-08	9	9	9	9	9	9.06206
2016-04-09	9	9	9	9	9	9.06206
2016-04-10	9	9	9	8.7	8.7	9.06206
2016-04-11	9	9	8.7	8.4	8.4	8.83566
2016-04-12	8.7	8.7	8.4	8.4	8.4	8.57566
2016-04-13	8.4	8.4	8.4	8.4	8.4	8.37302
2016-04-14	8.4	8.4	8.4	8.4	8.4	8.37302
2016-04-15	8.4	8.4	8.4	8.4	8.4	8.37302
2016-04-16	8.4	8.4	8.4	8.4	8.4	8.37302
2016-04-17	8.4	8.4	8.4	8.4	8.4	8.37302
2016-04-18	8.4	8.4	8.4	10.4	10.4	8.37302
2016-04-19	8.4	8.4	10.4	10.4	10.4	10.3006
2016-04-20	10.4	10.4	10.4	10.4	10.4	10.3443
2016-04-21	10.4	10.4	10.4	10.4	10.4	10.3443
2016-04-22	10.4	10.4	10.4	10.4	10.4	10.3443
2016-04-23	10.4	10.4	10.4	10.4	10.4	10.3443
2016-04-24	10.4	10.4	10.4	10.4	10.4	10.3443
2016-04-25	10.4	10.4	10.4	10.4	10.4	10.3443
2016-04-26	10.4	10.4	10.4	10.4	10.4	10.3443
2016-04-27	10.4	10.4	10.4	10.4	10.4	10.3443
2016-04-28	10.4	10.4	10.4	10.4	10.4	10.3443
2016-04-29	10.4	10.4	10.4	10.4	10.4	10.3443
2016-04-30	10.4	10.4	10.4	10.4	10.4	10.3443
2016-05-01	10.4	10.4	10.4	10.4	10.4	10.3443
2016-05-02	10.4	10.4	10.4	10.4	10.4	10.3443
2016-05-03	10.4	10.4	10.4	10.4	10.4	10.3443
2016-05-04	10.4	10.4	10.4	10.4	10.4	10.3443
2016-05-05	10.4	10.4	10.4	10.4	10.4	10.3443
2016-05-06	10.4	10.4	10.4	10.4	10.4	10.3443
2016-05-07	10.4	10.4	10.4	10.4	10.4	10.3443
2016-05-08	10.4	10.4	10.4	10.4	10.4	10.3443
2016-05-09	10.4	10.4	10.4	10.4	10.4	10.3443
2016-05-10	10.4	10.4	10.4	10.4	10.4	10.3443
2016-05-11	10.4	10.4	10.4	10.4	10.4	10.3443
2016-05-12	10.4	10.4	10.4	10.4	10.4	10.3443
2016-05-13	10.4	10.4	10.4	10.4	10.4	10.3443
2016-05-14	10.4	10.4	10.4	10.4	10.4	10.3443
2016-05-15	10.4	10.4	10.4	10.4	10.4	10.3443
2016-05-16	10.4	10.4	10.4	10.6	10.6	10.3443
2016-05-17	10.4	10.4	10.6	10.6	10.6	10.553
2016-05-18	10.6	10.6	10.6	10.6	10.6	10.5658
2016-05-19	10.6	10.6	10.6	10.6	10.6	10.5658
2016-05-20	10.6	10.6	10.6	10.6	10.6	10.5658
2016-05-21	10.6	10.6	10.6	10.6	10.6	10.5658
2016-05-22	10.6	10.6	10.6	10.6	10.6	10.5658
2016-05-23	10.6	10.6	10.6	10.6	10.6	10.5658
2016-05-24	10.6	10.6	10.6	10.6	10.6	10.5658
2016-05-25	10.6	10.6	10.6	10.6	10.6	10.5658
2016-05-26	10.6	10.6	10.6	10.6	10.6	10.5658
2016-05-27	10.6	10.6	10.6	10.6	10.6	10.5658
2016-05-28	10.6	10.6	10.6	10.6	10.6	10.5658
2016-05-29	10.6	10.6	10.6	10	10	10.5658
2016-05-30	10.6	10.6	10	9	9	9.94206
2016-05-31	10	10	9	9	9	9.09198
2016-06-01	9	9	9	9	9	9.06206
2016-06-02	9	9	9	9	9	9.06206
2016-06-03	9	9	9	9	9	9.06206
2016-06-04	9	9	9	9	9	9.06206
2016-06-05	9	9	9	9	9	9.06206
2016-06-06	9	9	9	9	9	9.06206
2016-06-07	9	9	9	9	9	9.06206
2016-06-08	9	9	9	9	9	9.06206
2016-06-09	9	9	9	9	9	9.06206
2016-06-10	9	9	9	9	9	9.06206
2016-06-11	9	9	9	9	9	9.06206
2016-06-12	9	9	9	9	9	9.06206
2016-06-13	9	9	9	9	9	9.06206
2016-06-14	9	9	9	9.6	9.6	9.06206
2016-06-15	9	9	9.6	9.6	9.6	9.60739
2016-06-16	9.6	9.6	9.6	9.6	9.6	9.54442
2016-06-17	9.6	9.6	9.6	9.6	9.6	9.54442
2016-06-18	9.6	9.6	9.6	9.6	9.6	9.54442
2016-06-19	9.6	9.6	9.6	9.6	9.6	9.54442
2016-06-20	9.6	9.6	9.6	9.6	9.6	9.54442
2016-06-21	9.6	9.6	9.6	9.6	9.6	9.54442
2016-06-22	9.6	9.6	9.6	9.6	9.6	9.54442
2016-06-23	9.6	9.6	9.6	9.6	9.6	9.54442
2016-06-24	9.6	9.6	9.6	9.6	9.6	9.54442
2016-06-25	9.6	9.6	9.6	9.6	9.6	9.54442
2016-06-26	9.6	9.6	9.6	9.6	9.6	9.54442
2016-06-27	9.6	9.6	9.6	9.6	9.6	9.54442
2016-06-28	9.6	9.6	9.6	9.6	9.6	9.54442
2016-06-29	9.6	9.6	9.6	9.6	9.6	9.54442
2016-06-30	9.6	9.6	9.6	9.6	9.6	9.54442
2016-07-01	9.6	9.6	9.6	9.6	9.6	9.54442
2016-07-02	9.6	9.6	9.6	9.6	9.6	9.54442
2016-07-03	9.6	9.6	9.6	9.6	9.6	9.54442
2016-07-04	9.6	9.6	9.6	9.6	9.6	9.54442
2016-07-05	9.6	9.6	9.6	6.6	6.6	9.54442
2016-07-06	9.6	9.6	6.6	6.6	6.6	6.3819
2016-07-07	6.6	6.6	6.6	6.6	6.6	6.5106
2016-07-08	6.6	6.6	6.6	6.6	6.6	6.5106
2016-07-09	6.6	6.6	6.6	6.6	6.6	6.5106
2016-07-10	6.6	6.6	6.6	6.6	6.6	6.5106
2016-07-11	6.6	6.6	6.6	6.6	6.6	6.5106
2016-07-12	6.6	6.6	6.6	6.6	6.6	6.5106
2016-07-13	6.6	6.6	6.6	6.6	6.6	6.5106
2016-07-14	6.6	6.6	6.6	6.6	6.6	6.5106
2016-07-15	6.6	6.6	6.6	6.6	6.6	6.5106
2016-07-16	6.6	6.6	6.6	6.6	6.6	6.5106
2016-07-17	6.6	6.6	6.6	6.6	6.6	6.5106
2016-07-18	6.6	6.6	6.6	6.6	6.6	6.5106
2016-07-19	6.6	6.6	6.6	6.6	6.6	6.5106
2016-07-20	6.6	6.6	6.6	6.6	6.6	6.5106
2016-07-21	6.6	6.6	6.6	6.6	6.6	6.5106
2016-07-22	6.6	6.6	6.6	6.6	6.6	6.5106
2016-07-23	6.6	6.6	6.6	6.6	6.6	6.5106
2016-07-24	6.6	6.6	6.6	6.6	6.6	6.5106
2016-07-25	6.6	6.6	6.6	6.4	6.4	6.5106
2016-07-26	6.6	6.6	6.4	6.4	6.4	6.37633
2016-07-27	6.4	6.4	6.4	6.4	6.4	6.44454
2016-07-28	6.4	6.4	6.4	6.4	6.4	6.44454
2016-07-29	6.4	6.4	6.4	6.4	6.4	6.44454
2016-07-30	6.4	6.4	6.4	6.4	6.4	6.44454
2016-07-31	6.4	6.4	6.4	6.4	6.4	6.44454
2016-08-01	6.4	6.4	6.4	6.4	6.4	6.44454
2016-08-02	6.4	6.4	6.4	6.4	6.4	6.44454
2016-08-03	6.4	6.4	6.4	6.4	6.4	6.44454
2016-08-04	6.4	6.4	6.4	6.4	6.4	6.44454
2016-08-05	6.4	6.4	6.4	6.4	6.4	6.44454
2016-08-06	6.4	6.4	6.4	6.4	6.4	6.44454
2016-08-07	6.4	6.4	6.4	6.4	6.4	6.44454
2016-08-08	6.4	6.4	6.4	6.4	6.4	6.44454
2016-08-09	6.4	6.4	6.4	6.4	6.4	6.44454
2016-08-10	6.4	6.4	6.4	6.4	6.4	6.44454
2016-08-11	6.4	6.4	6.4	6.4	6.4	6.44454
2016-08-12	6.4	6.4	6.4	6.4	6.4	6.44454
2016-08-13	6.4	6.4	6.4	6.4	6.4	6.44454
2016-08-14	6.4	6.4	6.4	6.4	6.4	6.44454
2016-08-15	6.4	6.4	6.4	6.4	6.4	6.44454
2016-08-16	6.4	6.4	6.4	6.4	6.4	6.44454
2016-08-17	6.4	6.4	6.4	6.4	6.4	6.44454
2016-08-18	6.4	6.4	6.4	6.4	6.4	6.44454
2016-08-19	6.4	6.4	6.4	6.4	6.4	6.44454
2016-08-20	6.4	6.4	6.4	6.4	6.4	6.44454
2016-08-21	6.4	6.4	6.4	6.4	6.4	6.44454
2016-08-22	6.4	6.4	6.4	6.4	6.4	6.44454
2016-08-23	6.4	6.4	6.4	6.4	6.4	6.44454
2016-08-24	6.4	6.4	6.4	6.4	6.4	6.44454
2016-08-25	6.4	6.4	6.4	6.4	6.4	6.44454
2016-08-26	6.4	6.4	6.4	6.4	6.4	6.44454
2016-08-27	6.4	6.4	6.4	6.4	6.4	6.44454
2016-08-28	6.4	6.4	6.4	6.4	6.4	6.44454
2016-08-29	6.4	6.4	6.4	6.4	6.4	6.44454
2016-08-30	6.4	6.4	6.4	6.4	6.4	6.44454
2016-08-31	6.4	6.4	6.4	6.4	6.4	6.44454
2016-09-01	6.4	6.4	6.4	6.4	6.4	6.44454
2016-09-02	6.4	6.4	6.4	6.4	6.4	6.44454
2016-09-03	6.4	6.4	6.4	6.4	6.4	6.44454
2016-09-04	6.4	6.4	6.4	6.4	6.4	6.44454
2016-09-05	6.4	6.4	6.4	6.4	6.4	6.44454
2016-09-06	6.4	6.4	6.4	8.2	8.2	6.44454
2016-09-07	6.4	6.4	8.2	10	10	9.08357
2016-09-08	8.2	8.2	10	10	10	9.66337
2016-09-09	10	10	10	11	11	9.94368
2016-09-10	10	10	11	11	11	10.933
2016-09-11	11	11	11	11	11	11.0444
2016-09-12	11	11	11	11	11	11.0444
2016-09-13	11	11	11	11	11	11.0444
2016-09-14	11	11	11	11	11	11.0444
2016-09-15	11	11	11	11	11	11.0444
2016-09-16	11	11	11	11	11	11.0444
2016-09-17	11	11	11	11	11	11.0444
2016-09-18	11	11	11	11	11	11.0444
2016-09-19	11	11	11	11	11	11.0444
2016-09-20	11	11	11	11	11	11.0444
2016-09-21	11	11	11	11	11	11.0444
2016-09-22	11	11	11	11	11	11.0444
2016-09-23	11	11	11	11	11	11.0444
2016-09-24	11	11	11	11	11	11.0444
2016-09-25	11	11	11	11	11	11.0444
2016-09-26	11	11	11	11	11	11.0444
2016-09-27	11	11	11	11	11	11.0444
2016-09-28	11	11	11	11	11	11.0444
2016-09-29	11	11	11	11	11	11.0444
2016-09-30	11	11	11	11	11	11.0444
2016-10-01	11	11	11	11	11	11.0444
2016-10-02	11	11	11	11	11	11.0444
2016-10-03	11	11	11	11	11	11.0444
2016-10-04	11	11	11	11	11	11.0444
2016-10-05	11	11	11	11	11	11.0444
2016-10-06	11	11	11	11	11	11.0444
2016-10-07	11	11	11	11	11	11.0444
2016-10-08	11	11	11	11	11	11.0444
2016-10-09	11	11	11	11	11	11.0444
2016-10-10	11	11	11	11	11	11.0444
2016-10-11	11	11	11	11	11	11.0444
2016-10-12	11	11	11	11	11	11.0444
2016-10-13	11	11	11	11	11	11.0444
2016-10-14	11	11	11	11	11	11.0444
2016-10-15	11	11	11	11	11	11.0444
2016-10-16	11	11	11	11	11	11.0444
2016-10-17	11	11	11	11	11	11.0444
2016-10-18	11	11	11	11	11	11.0444
2016-10-19	11	11	11	11	11	11.0444
2016-10-20	11	11	11	11	11	11.0444
2016-10-21	11	11	11	11	11	11.0444
2016-10-22	11	11	11	11	11	11.0444
2016-10-23	11	11	11	11	11	11.0444
2016-10-24	11	11	11	11	11	11.0444
2016-10-25	11	11	11	11	11	11.0444
2016-10-26	11	11	11	11	11	11.0444
2016-10-27	11	11	11	11	11	11.0444
2016-10-28	11	11	11	11	11	11.0444
2016-10-29	11	11	11	11	11	11.0444
2016-10-30	11	11	11	11	11	11.0444
2016-10-31	11	11	11	11	11	11.0444
2016-11-01	11	11	11	11	11	11.0444
2016-11-02	11	11	11	11	11	11.0444
2016-11-03	11	11	11	11	11	11.0444
2016-11-04	11	11	11	11	11	11.0444
2016-11-05	11	11	11	11	11	11.0444
2016-11-06	11	11	11	11	11	11.0444
2016-11-07	11	11	11	11	11	11.0444
2016-11-08	11	11	11	11	11	11.0444
2016-11-09	11	11	11	11	11	11.0444
2016-11-10	11	11	11	11	11	11.0444
2016-11-11	11	11	11	11	11	11.0444
2016-11-12	11	11	11	11	11	11.0444
2016-11-13	11	11	11	11	11	11.0444
2016-11-14	11	11	11	11	11	11.0444
2016-11-15	11	11	11	11	11	11.0444
2016-11-16	11	11	11	11	11	11.0444
2016-11-17	11	11	11	11	11	11.0444
2016-11-18	11	11	11	11	11	11.0444
2016-11-19	11	11	11	11	11	11.0444
2016-11-20	11	11	11	11	11	11.0444
2016-11-21	11	11	11	11	11	11.0444
2016-11-22	11	11	11	11	11	11.0444
2016-11-23	11	11	11	11	11	11.0444
2016-11-24	11	11	11	11	11	11.0444
2016-11-25	11	11	11	11	11	11.0444
2016-11-26	11	11	11	11	11	11.0444
2016-11-27	11	11	11	11	11	11.0444
2016-11-28	11	11	11	11	11	11.0444
2016-11-29	11	11	11	11	11	11.0444
2016-11-30	11	11	11	11	11	11.0444
2016-12-01	11	11	11	11	11	11.0444
2016-12-02	11	11	11	11	11	11.0444
2016-12-03	11	11	11	11	11	11.0444
2016-12-04	11	11	11	11	11	11.0444
2016-12-05	11	11	11	11	11	11.0444
2016-12-06	11	11	11	11	11	11.0444
2016-12-07	11	11	11	13	13	11.0444
2016-12-08	11	11	13	13	13	12.9923
2016-12-09	13	13	13	13	13	12.9709
2016-12-10	13	13	13	13	13	12.9709
2016-12-11	13	13	13	13	13	12.9709
2016-12-12	13	13	13	13	13	12.9709
2016-12-13	13	13	13	13	13	12.9709
2016-12-14	13	13	13	13	13	12.9709
2016-12-15	13	13	13	13	13	12.9709
2016-12-16	13	13	13	13	13	12.9709
2016-12-17	13	13	13	13	13	12.9709
2016-12-18	13	13	13	13	13	12.9709
2016-12-19	13	13	13	13	13	12.9709
2016-12-20	13	13	13	13	13	12.9709
2016-12-21	13	13	13	13	13	12.9709
2016-12-22	13	13	13	13	13	12.9709
2016-12-23	13	13	13	13	13	12.9709
2016-12-24	13	13	13	13	13	12.9709
2016-12-25	13	13	13	13	13	12.9709
2016-12-26	13	13	13	13	13	12.9709
2016-12-27	13	13	13	13	13	12.9709
2016-12-28	13	13	13	13	13	12.9709
2016-12-29	13	13	13	13	13	12.9709
2016-12-30	13	13	13	13	13	12.9709
2016-12-31	13	13	13	13	13	12.9709
2017-01-01	13	13	13	13	13	12.9709
2017-01-02	13	13	13	13	13	12.9709
2017-01-03	13	13	13	13	13	12.9709
2017-01-04	13	13	13	13	13	12.9709
2017-01-05	13	13	13	13	13	12.9709
2017-01-06	13	13	13	13	13	12.9709
2017-01-07	13	13	13	13	13	12.9709
2017-01-08	13	13	13	13	13	12.9709
2017-01-09	13	13	13	13	13	12.9709
2017-01-10	13	13	13	13	13	12.9709
2017-01-11	13	13	13	13	13	12.9709
2017-01-12	13	13	13	13	13	12.9709
2017-01-13	13	13	13	13	13	12.9709
2017-01-14	13	13	13	13	13	12.9709
2017-01-15	13	13	13	13	13	12.9709
2017-01-16	13	13	13	13	13	12.9709
2017-01-17	13	13	13	14	14	12.9709
2017-01-18	13	13	14	14	14	13.7595
2017-01-19	14	14	14	14	14	13.9322
2017-01-20	14	14	14	14	14	13.9322
2017-01-21	14	14	14	14	14	13.9322
2017-01-22	14	14	14	14	14	13.9322
2017-01-23	14	14	14	14	14	13.9322
2017-01-24	14	14	14	14	14	13.9322
2017-01-25	14	14	14	14	14	13.9322
2017-01-26	14	14	14	14	14	13.9322
2017-01-27	14	14	14	14	14	13.9322
2017-01-28	14	14	14	14	14	13.9322
2017-01-29	14	14	14	14	14	13.9322
2017-01-30	14	14	14	14	14	13.9322
2017-01-31	14	14	14	14	14	13.9322
2017-02-01	14	14	14	14	14	13.9322
2017-02-02	14	14	14	14	14	13.9322
2017-02-03	14	14	14	14	14	13.9322
2017-02-04	14	14	14	14	14	13.9322
2017-02-05	14	14	14	14	14	13.9322
2017-02-06	14	14	14	14	14	13.9322
2017-02-07	14	14	14	14	14	13.9322
2017-02-08	14	14	14	14	14	13.9322
2017-02-09	14	14	14	14	14	13.9322
2017-02-10	14	14	14	14	14	13.9322
2017-02-11	14	14	14	14	14	13.9322
2017-02-12	14	14	14	14	14	13.9322
2017-02-13	14	14	14	14	14	13.9322
2017-02-14	14	14	14	14	14	13.9322
2017-02-15	14	14	14	14	14	13.9322
2017-02-16	14	14	14	14	14	13.9322
2017-02-17	14	14	14	14	14	13.9322
2017-02-18	14	14	14	14	14	13.9322
2017-02-19	14	14	14	14	14	13.9322
2017-02-20	14	14	14	14	14	13.9322
2017-02-21	14	14	14	14	14	13.9322
2017-02-22	14	14	14	14	14	13.9322
2017-02-23	14	14	14	14	14	13.9322
2017-02-24	14	14	14	14	14	13.9322
2017-02-25	14	14	14	14	14	13.9322
2017-02-26	14	14	14	14	14	13.9322
2017-02-27	14	14	14	14	14	13.9322
2017-02-28	14	14	14	14	14	13.9322
2017-03-01	14	14	14	14	14	13.9322
2017-03-02	14	14	14	14	14	13.9322
2017-03-03	14	14	14	14	14	13.9322
2017-03-04	14	14	14	14	14	13.9322
2017-03-05	14	14	14	14	14	13.9322
2017-03-06	14	14	14	14	14	13.9322
2017-03-07	14	14	14	14	14	13.9322
2017-03-08	14	14	14	14	14	13.9322
2017-03-09	14	14	14	14	14	13.9322
2017-03-10	14	14	14	14	14	13.9322
2017-03-11	14	14	14	14	14	13.9322
2017-03-12	14	14	14	14	14	13.9322
2017-03-13	14	14	14	14	14	13.9322
2017-03-14	14	14	14	14	14	13.9322
2017-03-15	14	14	14	14	14	13.9322
2017-03-16	14	14	14	14	14	13.9322
2017-03-17	14	14	14	14	14	13.9322
2017-03-18	14	14	14	14	14	13.9322
2017-03-19	14	14	14	14	14	13.9322
2017-03-20	14	14	14	14	14	13.9322
2017-03-21	14	14	14	14	14	13.9322
2017-03-22	14	14	14	14	14	13.9322
2017-03-23	14	14	14	14	14	13.9322
2017-03-24	14	14	14	9	9	13.9322
2017-03-25	14	14	9	9	9	8.86638
2017-03-26	9	9	9	8.6	8.6	9.06206
2017-03-27	9	9	8.6	8.6	8.6	8.77317
2017-03-28	8.6	8.6	8.6	8.6	8.6	8.68629
2017-03-29	8.6	8.6	8.6	8.6	8.6	8.68629
2017-03-30	8.6	8.6	8.6	8.6	8.6	8.68629
2017-03-31	8.6	8.6	8.6	8.6	8.6	8.68629
2017-04-01	8.6	8.6	8.6	8.6	8.6	8.68629
2017-04-02	8.6	8.6	8.6	8.6	8.6	8.68629
2017-04-03	8.6	8.6	8.6	8.6	8.6	8.68629
2017-04-04	8.6	8.6	8.6	8.6	8.6	8.68629
2017-04-05	8.6	8.6	8.6	8.6	8.6	8.68629
2017-04-06	8.6	8.6	8.6	8.6	8.6	8.68629
2017-04-07	8.6	8.6	8.6	8.6	8.6	8.68629
2017-04-08	8.6	8.6	8.6	8.6	8.6	8.68629
2017-04-09	8.6	8.6	8.6	8.6	8.6	8.68629
2017-04-10	8.6	8.6	8.6	8.6	8.6	8.68629
2017-04-11	8.6	8.6	8.6	8.6	8.6	8.68629
2017-04-12	8.6	8.6	8.6	8.6	8.6	8.68629
2017-04-13	8.6	8.6	8.6	8.6	8.6	8.68629
2017-04-14	8.6	8.6	8.6	8.6	8.6	8.68629
2017-04-15	8.6	8.6	8.6	8.6	8.6	8.68629
2017-04-16	8.6	8.6	8.6	8.6	8.6	8.68629
2017-04-17	8.6	8.6	8.6	8.6	8.6	8.68629
2017-04-18	8.6	8.6	8.6	8.6	8.6	8.68629
2017-04-19	8.6	8.6	8.6	8.6	8.6	8.68629
2017-04-20	8.6	8.6	8.6	10.4	10.4	8.68629
2017-04-21	8.6	8.6	10.4	10.4	10.4	10.4589
2017-04-22	10.4	10.4	10.4	10.4	10.4	10.3443
2017-04-23	10.4	10.4	10.4	10.4	10.4	10.3443
2017-04-24	10.4	10.4	10.4	10.4	10.4	10.3443
2017-04-25	10.4	10.4	10.4	10.4	10.4	10.3443
2017-04-26	10.4	10.4	10.4	10.4	10.4	10.3443
2017-04-27	10.4	10.4	10.4	10.4	10.4	10.3443
2017-04-28	10.4	10.4	10.4	10.4	10.4	10.3443
2017-04-29	10.4	10.4	10.4	10.4	10.4	10.3443
2017-04-30	10.4	10.4	10.4	10.4	10.4	10.3443
2017-05-01	10.4	10.4	10.4	10.4	10.4	10.3443
2017-05-02	10.4	10.4	10.4	10.4	10.4	10.3443
2017-05-03	10.4	10.4	10.4	10.4	10.4	10.3443
2017-05-04	10.4	10.4	10.4	10.4	10.4	10.3443
2017-05-05	10.4	10.4	10.4	10.4	10.4	10.3443
2017-05-06	10.4	10.4	10.4	10.4	10.4	10.3443
2017-05-07	10.4	10.4	10.4	10.4	10.4	10.3443
2017-05-08	10.4	10.4	10.4	10.4	10.4	10.3443
2017-05-09	10.4	10.4	10.4	10.4	10.4	10.3443
2017-05-10	10.4	10.4	10.4	10.4	10.4	10.3443
2017-05-11	10.4	10.4	10.4	10.4	10.4	10.3443
2017-05-12	10.4	10.4	10.4	10.4	10.4	10.3443
2017-05-13	10.4	10.4	10.4	10.4	10.4	10.3443
2017-05-14	10.4	10.4	10.4	10.4	10.4	10.3443
2017-05-15	10.4	10.4	10.4	10.4	10.4	10.3443
2017-05-16	10.4	10.4	10.4	10.4	10.4	10.3443
2017-05-17	10.4	10.4	10.4	10.4	10.4	10.3443
2017-05-18	10.4	10.4	10.4	10.4	10.4	10.3443
2017-05-19	10.4	10.4	10.4	10.4	10.4	10.3443
2017-05-20	10.4	10.4	10.4	10.4	10.4	10.3443
2017-05-21	10.4	10.4	10.4	10.4	10.4	10.3443
2017-05-22	10.4	10.4	10.4	10.4	10.4	10.3443
2017-05-23	10.4	10.4	10.4	10.4	10.4	10.3443
2017-05-24	10.4	10.4	10.4	10.4	10.4	10.3443
2017-05-25	10.4	10.4	10.4	10.4	10.4	10.3443
2017-05-26	10.4	10.4	10.4	10.4	10.4	10.3443
2017-05-27	10.4	10.4	10.4	10.4	10.4	10.3443
2017-05-28	10.4	10.4	10.4	10.4	10.4	10.3443
2017-05-29	10.4	10.4	10.4	10.4	10.4	10.3443
2017-05-30	10.4	10.4	10.4	10.4	10.4	10.3443
2017-05-31	10.4	10.4	10.4	10.4	10.4	10.3443
2017-06-01	10.4	10.4	10.4	10.4	10.4	10.3443
2017-06-02	10.4	10.4	10.4	10.4	10.4	10.3443
2017-06-03	10.4	10.4	10.4	10.4	10.4	10.3443
2017-06-04	10.4	10.4	10.4	10.4	10.4	10.3443
2017-06-05	10.4	10.4	10.4	10.4	10.4	10.3443
2017-06-06	10.4	10.4	10.4	10.4	10.4	10.3443
2017-06-07	10.4	10.4	10.4	10.4	10.4	10.3443
2017-06-08	10.4	10.4	10.4	10.4	10.4	10.3443
2017-06-09	10.4	10.4	10.4	10.4	10.4	10.3443
2017-06-10	10.4	10.4	10.4	10.4	10.4	10.3443
2017-06-11	10.4	10.4	10.4	10.4	10.4	10.3443
2017-06-12	10.4	10.4	10.4	10.4	10.4	10.3443
2017-06-13	10.4	10.4	10.4	10.4	10.4	10.3443
2017-06-14	10.4	10.4	10.4	10.4	10.4	10.3443
2017-06-15	10.4	10.4	10.4	10.4	10.4	10.3443
2017-06-16	10.4	10.4	10.4	10.4	10.4	10.3443
2017-06-17	10.4	10.4	10.4	10.4	10.4	10.3443
2017-06-18	10.4	10.4	10.4	10.4	10.4	10.3443
2017-06-19	10.4	10.4	10.4	10.4	10.4	10.3443
2017-06-20	10.4	10.4	10.4	10.4	10.4	10.3443
2017-06-21	10.4	10.4	10.4	10.4	10.4	10.3443
2017-06-22	10.4	10.4	10.4	10.4	10.4	10.3443
2017-06-23	10.4	10.4	10.4	10.4	10.4	10.3443
2017-06-24	10.4	10.4	10.4	10.4	10.4	10.3443
2017-06-25	10.4	10.4	10.4	10.4	10.4	10.3443
2017-06-26	10.4	10.4	10.4	10.4	10.4	10.3443
2017-06-27	10.4	10.4	10.4	10.4	10.4	10.3443
2017-06-28	10.4	10.4	10.4	10.4	10.4	10.3443
2017-06-29	10.4	10.4	10.4	10.4	10.4	10.3443
2017-06-30	10.4	10.4	10.4	10.4	10.4	10.3443
2017-07-01	10.4	10.4	10.4	10.4	10.4	10.3443
2017-07-02	10.4	10.4	10.4	10.4	10.4	10.3443
2017-07-03	10.4	10.4	10.4	10.4	10.4	10.3443
2017-07-04	10.4	10.4	10.4	10.4	10.4	10.3443
2017-07-05	10.4	10.4	10.4	10.4	10.4	10.3443
2017-07-06	10.4	10.4	10.4	10.4	10.4	10.3443
2017-07-07	10.4	10.4	10.4	10.4	10.4	10.3443
2017-07-08	10.4	10.4	10.4	10.4	10.4	10.3443
2017-07-09	10.4	10.4	10.4	10	10	10.3443
2017-07-10	10.4	10.4	10	10	10	9.98624
2017-07-11	10	10	10	10	10	9.94368
2017-07-12	10	10	10	10	10	9.94368
2017-07-13	10	10	10	10	10	9.94368
2017-07-14	10	10	10	10	10	9.94368
2017-07-15	10	10	10	10	10	9.94368
2017-07-16	10	10	10	10	10	9.94368
2017-07-17	10	10	10	10	10	9.94368
2017-07-18	10	10	10	10	10	9.94368
2017-07-19	10	10	10	10	10	9.94368
2017-07-20	10	10	10	10	10	9.94368
2017-07-21	10	10	10	10	10	9.94368
2017-07-22	10	10	10	10	10	9.94368
2017-07-23	10	10	10	10	10	9.94368
2017-07-24	10	10	10	10	10	9.94368
2017-07-25	10	10	10	10	10	9.94368
2017-07-26	10	10	10	10	10	9.94368
2017-07-27	10	10	10	10	10	9.94368
2017-07-28	10	10	10	10	10	9.94368
2017-07-29	10	10	10	10	10	9.94368
2017-07-30	10	10	10	10	10	9.94368
2017-07-31	10	10	10	10	10	9.94368
2017-08-01	10	10	10	10	10	9.94368
2017-08-02	10	10	10	10	10	9.94368
2017-08-03	10	10	10	10	10	9.94368
2017-08-04	10	10	10	10	10	9.94368
2017-08-05	10	10	10	10	10	9.94368
2017-08-06	10	10	10	10	10	9.94368
2017-08-07	10	10	10	10	10	9.94368
2017-08-08	10	10	10	10	10	9.94368
2017-08-09	10	10	10	10	10	9.94368
2017-08-10	10	10	10	10	10	9.94368
2017-08-11	10	10	10	9.5	9.5	9.94368
2017-08-12	10	10	9.5	9	9	9.56756
2017-08-13	9.5	9.5	9	9	9	9.02524
2017-08-14	9	9	9	9	9	9.06206
2017-08-15	9	9	9	9	9	9.06206
2017-08-16	9	9	9	9	9	9.06206
2017-08-17	9	9	9	9	9	9.06206
2017-08-18	9	9	9	9	9	9.06206
2017-08-19	9	9	9	9	9	9.06206
2017-08-20	9	9	9	9	9	9.06206
2017-08-21	9	9	9	9	9	9.06206
2017-08-22	9	9	9	9	9	9.06206
2017-08-23	9	9	9	9	9	9.06206
2017-08-24	9	9	9	9	9	9.06206
2017-08-25	9	9	9	9	9	9.06206
2017-08-26	9	9	9	9	9	9.06206
2017-08-27	9	9	9	9	9	9.06206
2017-08-28	9	9	9	9	9	9.06206
2017-08-29	9	9	9	9	9	9.06206
2017-08-30	9	9	9	9	9	9.06206
2017-08-31	9	9	9	9	9	9.06206
2017-09-01	9	9	9	9	9	9.06206
2017-09-02	9	9	9	9	9	9.06206
2017-09-03	9	9	9	9	9	9.06206
2017-09-04	9	9	9	9	9	9.06206
2017-09-05	9	9	9	9	9	9.06206
2017-09-06	9	9	9	9	9	9.06206
2017-09-07	9	9	9	9	9	9.06206
2017-09-08	9	9	9	9	9	9.06206
2017-09-09	9	9	9	9	9	9.06206
2017-09-10	9	9	9	9	9	9.06206
2017-09-11	9	9	9	9	9	9.06206
2017-09-12	9	9	9	9	9	9.06206
2017-09-13	9	9	9	9	9	9.06206
2017-09-14	9	9	9	9.6	9.6	9.06206
2017-09-15	9	9	9.6	9.6	9.6	9.60739
2017-09-16	9.6	9.6	9.6	9.6	9.6	9.54442
2017-09-17	9.6	9.6	9.6	9.6	9.6	9.54442
2017-09-18	9.6	9.6	9.6	9.6	9.6	9.54442
2017-09-19	9.6	9.6	9.6	9.6	9.6	9.54442
2017-09-20	9.6	9.6	9.6	9.6	9.6	9.54442
2017-09-21	9.6	9.6	9.6	9.8	9.8	9.54442
2017-09-22	9.6	9.6	9.8	9.8	9.8	9.69277
2017-09-23	9.8	9.8	9.8	9.8	9.8	9.73966
2017-09-24	9.8	9.8	9.8	9.8	9.8	9.73966
2017-09-25	9.8	9.8	9.8	9.8	9.8	9.73966
2017-09-26	9.8	9.8	9.8	9.8	9.8	9.73966
2017-09-27	9.8	9.8	9.8	10	10	9.73966
2017-09-28	9.8	9.8	10	10	10	9.88871
2017-09-29	10	10	10	11	11	9.94368
2017-09-30	10	10	11	11	11	10.933
2017-10-01	11	11	11	11	11	11.0444
2017-10-02	11	11	11	11	11	11.0444
2017-10-03	11	11	11	11	11	11.0444
2017-10-04	11	11	11	11	11	11.0444
2017-10-05	11	11	11	11	11	11.0444
2017-10-06	11	11	11	11	11	11.0444
2017-10-07	11	11	11	11	11	11.0444
2017-10-08	11	11	11	11	11	11.0444
2017-10-09	11	11	11	11	11	11.0444
2017-10-10	11	11	11	11	11	11.0444
2017-10-11	11	11	11	11	11	11.0444
2017-10-12	11	11	11	11	11	11.0444
2017-10-13	11	11	11	11	11	11.0444
2017-10-14	11	11	11	11	11	11.0444
2017-10-15	11	11	11	11	11	11.0444
2017-10-16	11	11	11	11	11	11.0444
2017-10-17	11	11	11	11	11	11.0444
2017-10-18	11	11	11	11	11	11.0444
2017-10-19	11	11	11	11	11	11.0444
2017-10-20	11	11	11	11	11	11.0444
2017-10-21	11	11	11	11	11	11.0444
2017-10-22	11	11	11	11	11	11.0444
2017-10-23	11	11	11	11	11	11.0444
2017-10-24	11	11	11	11	11	11.0444
2017-10-25	11	11	11	11	11	11.0444
2017-10-26	11	11	11	11	11	11.0444
2017-10-27	11	11	11	11	11	11.0444
2017-10-28	11	11	11	11	11	11.0444
2017-10-29	11	11	11	11	11	11.0444
2017-10-30	11	11	11	11	11	11.0444
2017-10-31	11	11	11	11	11	11.0444
2017-11-01	11	11	11	11	11	11.0444
2017-11-02	11	11	11	11	11	11.0444
2017-11-03	11	11	11	11	11	11.0444
2017-11-04	11	11	11	11	11	11.0444
2017-11-05	11	11	11	11	11	11.0444
2017-11-06	11	11	11	11	11	11.0444
2017-11-07	11	11	11	11	11	11.0444
2017-11-08	11	11	11	11	11	11.0444
2017-11-09	11	11	11	11	11	11.0444
2017-11-10	11	11	11	11	11	11.0444
2017-11-11	11	11	11	11	11	11.0444
2017-11-12	11	11	11	11	11	11.0444
2017-11-13	11	11	11	11	11	11.0444
2017-11-14	11	11	11	11	11	11.0444
2017-11-15	11	11	11	11	11	11.0444
2017-11-16	11	11	11	11	11	11.0444
2017-11-17	11	11	11	11	11	11.0444
2017-11-18	11	11	11	11	11	11.0444
2017-11-19	11	11	11	11	11	11.0444
2017-11-20	11	11	11	11	11	11.0444
2017-11-21	11	11	11	11	11	11.0444
2017-11-22	11	11	11	11	11	11.0444
2017-11-23	11	11	11	11	11	11.0444
2017-11-24	11	11	11	11	11	11.0444
2017-11-25	11	11	11	11	11	11.0444
2017-11-26	11	11	11	11	11	11.0444
2017-11-27	11	11	11	11	11	11.0444
2017-11-28	11	11	11	11	11	11.0444
2017-11-29	11	11	11	11	11	11.0444
2017-11-30	11	11	11	11	11	11.0444
2017-12-01	11	11	11	11	11	11.0444
2017-12-02	11	11	11	11	11	11.0444
2017-12-03	11	11	11	11	11	11.0444
2017-12-04	11	11	11	11	11	11.0444
2017-12-05	11	11	11	11	11	11.0444
2017-12-06	11	11	11	11	11	11.0444
2017-12-07	11	11	11	11	11	11.0444
2017-12-08	11	11	11	11	11	11.0444
2017-12-09	11	11	11	11	11	11.0444
2017-12-10	11	11	11	11	11	11.0444
2017-12-11	11	11	11	11	11	11.0444
2017-12-12	11	11	11	11	11	11.0444
2017-12-13	11	11	11	11	11	11.0444
2017-12-14	11	11	11	11	11	11.0444
2017-12-15	11	11	11	11	11	11.0444
2017-12-16	11	11	11	11	11	11.0444
2017-12-17	11	11	11	11	11	11.0444
2017-12-18	11	11	11	11	11	11.0444
2017-12-19	11	11	11	11	11	11.0444
2017-12-20	11	11	11	11	11	11.0444
2017-12-21	11	11	11	11	11	11.0444
2017-12-22	11	11	11	11	11	11.0444
2017-12-23	11	11	11	11	11	11.0444
2017-12-24	11	11	11	11	11	11.0444
2017-12-25	11	11	11	11	11	11.0444
2017-12-26	11	11	11	11	11	11.0444
2017-12-27	11	11	11	11	11	11.0444
2017-12-28	11	11	11	11	11	11.0444
2017-12-29	11	11	11	13	13	11.0444
2017-12-30	11	11	13	13	13	12.9923
2017-12-31	13	13	13	13	13	12.9709
2018-01-01	13	13	13	13	13	12.9709
2018-01-02	13	13	13	13	13	12.9709
2018-01-03	13	13	13	13	13	12.9709
2018-01-04	13	13	13	13	13	12.9709
2018-01-05	13	13	13	13	13	12.9709
2018-01-06	13	13	13	13	13	12.9709
2018-01-07	13	13	13	13	13	12.9709
2018-01-08	13	13	13	13	13	12.9709
2018-01-09	13	13	13	13	13	12.9709
2018-01-10	13	13	13	13	13	12.9709
2018-01-11	13	13	13	13	13	12.9709
2018-01-12	13	13	13	13	13	12.9709
2018-01-13	13	13	13	13	13	12.9709
2018-01-14	13	13	13	13	13	12.9709
2018-01-15	13	13	13	13	13	12.9709
2018-01-16	13	13	13	13	13	12.9709
2018-01-17	13	13	13	13	13	12.9709
2018-01-18	13	13	13	13.6	13.6	12.9709
2018-01-19	13	13	13.6	13.6	13.6	13.5743
2018-01-20	13.6	13.6	13.6	13.6	13.6	13.6192
2018-01-21	13.6	13.6	13.6	13.6	13.6	13.6192
2018-01-22	13.6	13.6	13.6	13.6	13.6	13.6192
2018-01-23	13.6	13.6	13.6	13.6	13.6	13.6192
2018-01-24	13.6	13.6	13.6	13.6	13.6	13.6192
2018-01-25	13.6	13.6	13.6	13.6	13.6	13.6192
2018-01-26	13.6	13.6	13.6	13.6	13.6	13.6192
2018-01-27	13.6	13.6	13.6	13.6	13.6	13.6192
2018-01-28	13.6	13.6	13.6	13.6	13.6	13.6192
2018-01-29	13.6	13.6	13.6	13.6	13.6	13.6192
2018-01-30	13.6	13.6	13.6	13.6	13.6	13.6192
2018-01-31	13.6	13.6	13.6	13.6	13.6	13.6192
2018-02-01	13.6	13.6	13.6	14	14	13.6192
2018-02-02	13.6	13.6	14	14	14	13.8415
2018-02-03	14	14	14	14	14	13.9322
2018-02-04	14	14	14	14	14	13.9322
2018-02-05	14	14	14	14	14	13.9322
2018-02-06	14	14	14	14	14	13.9322
2018-02-07	14	14	14	14	14	13.9322
2018-02-08	14	14	14	14	14	13.9322
2018-02-09	14	14	14	14	14	13.9322
2018-02-10	14	14	14	14	14	13.9322
2018-02-11	14	14	14	14	14	13.9322
2018-02-12	14	14	14	14	14	13.9322
2018-02-13	14	14	14	14	14	13.9322
2018-02-14	14	14	14	14	14	13.9322
2018-02-15	14	14	14	14	14	13.9322
2018-02-16	14	14	14	14	14	13.9322
2018-02-17	14	14	14	14	14	13.9322
2018-02-18	14	14	14	14	14	13.9322
2018-02-19	14	14	14	14	14	13.9322
2018-02-20	14	14	14	14	14	13.9322
2018-02-21	14	14	14	14	14	13.9322
2018-02-22	14	14	14	14	14	13.9322
2018-02-23	14	14	14	14	14	13.9322
2018-02-24	14	14	14	14	14	13.9322
2018-02-25	14	14	14	14	14	13.9322
2018-02-26	14	14	14	14	14	13.9322
2018-02-27	14	14	14	14	14	13.9322
2018-02-28	14	14	14	14	14	13.9322
2018-03-01	14	14	14	14	14	13.9322
2018-03-02	14	14	14	14	14	13.9322
2018-03-03	14	14	14	14	14	13.9322
2018-03-04	14	14	14	14	14	13.9322
2018-03-05	14	14	14	14	14	13.9322
2018-03-06	14	14	14	14	14	13.9322
2018-03-07	14	14	14	14	14	13.9322
2018-03-08	14	14	14	14	14	13.9322
2018-03-09	14	14	14	14	14	13.9322
2018-03-10	14	14	14	14	14	13.9322
2018-03-11	14	14	14	14	14	13.9322
2018-03-12	14	14	14	14	14	13.9322
2018-03-13	14	14	14	14	14	13.9322
2018-03-14	14	14	14	14	14	13.9322
2018-03-15	14	14	14	15	15	13.9322
2018-03-16	14	14	15	15	15	14.9055
2018-03-17	15	15	15	15	15	14.9439
2018-03-18	15	15	15	15	15	14.9439
2018-03-19	15	15	15	15	15	14.9439
2018-03-20	15	15	15	15	15	14.9439
2018-03-21	15	15	15	15	15	14.9439
2018-03-22	15	15	15	15	15	14.9439
2018-03-23	15	15	15	15	15	14.9439
2018-03-24	15	15	15	15	15	14.9439
2018-03-25	15	15	15	15	15	14.9439
2018-03-26	15	15	15	15	15	14.9439
2018-03-27	15	15	15	15	15	14.9439
2018-03-28	15	15	15	15	15	14.9439
2018-03-29	15	15	15	15	15	14.9439
2018-03-30	15	15	15	15	15	14.9439
2018-03-31	15	15	15	15	15	14.9439
2018-04-01	15	15	15	15	15	14.9439
2018-04-02	15	15	15	15	15	14.9439
2018-04-03	15	15	15	15	15	14.9439
2018-04-04	15	15	15	15	15	14.9439
2018-04-05	15	15	15	15	15	14.9439
2018-04-06	15	15	15	15	15	14.9439
2018-04-07	15	15	15	15	15	14.9439
2018-04-08	15	15	15	15	15	14.9439
2018-04-09	15	15	15	15	15	14.9439
2018-04-10	15	15	15	14	14	14.9439
2018-04-11	15	15	14	14	14	13.9996
2018-04-12	14	14	14	14	14	13.9322
2018-04-13	14	14	14	14	14	13.9322
2018-04-14	14	14	14	14	14	13.9322
2018-04-15	14	14	14	14	14	13.9322
2018-04-16	14	14	14	14	14	13.9322
2018-04-17	14	14	14	14	14	13.9322
2018-04-18	14	14	14	14	14	13.9322
2018-04-19	14	14	14	14	14	13.9322
2018-04-20	14	14	14	14	14	13.9322
2018-04-21	14	14	14	14	14	13.9322
2018-04-22	14	14	14	14	14	13.9322
2018-04-23	14	14	14	14	14	13.9322
2018-04-24	14	14	14	14	14	13.9322
2018-04-25	14	14	14	14	14	13.9322
2018-04-26	14	14	14	14	14	13.9322
2018-04-27	14	14	14	14	14	13.9322
2018-04-28	14	14	14	14	14	13.9322
2018-04-29	14	14	14	14	14	13.9322
2018-04-30	14	14	14	13.6	13.6	13.9322
2018-05-01	14	14	13.6	13.6	13.6	13.6761
2018-05-02	13.6	13.6	13.6	13.6	13.6	13.6192
2018-05-03	13.6	13.6	13.6	13.6	13.6	13.6192
2018-05-04	13.6	13.6	13.6	13.6	13.6	13.6192
2018-05-05	13.6	13.6	13.6	13.6	13.6	13.6192
2018-05-06	13.6	13.6	13.6	12	12	13.6192
2018-05-07	13.6	13.6	12	12	12	11.9424
2018-05-08	12	12	12	12	12	11.9449
2018-05-09	12	12	12	12	12	11.9449
2018-05-10	12	12	12	12	12	11.9449
2018-05-11	12	12	12	12	12	11.9449
2018-05-12	12	12	12	12	12	11.9449
2018-05-13	12	12	12	12	12	11.9449
2018-05-14	12	12	12	12	12	11.9449
2018-05-15	12	12	12	12	12	11.9449
2018-05-16	12	12	12	12	12	11.9449
2018-05-17	12	12	12	11	11	11.9449
2018-05-18	12	12	11	11	11	11.1013
2018-05-19	11	11	11	11	11	11.0444
2018-05-20	11	11	11	11	11	11.0444
2018-05-21	11	11	11	11	11	11.0444
2018-05-22	11	11	11	11	11	11.0444
2018-05-23	11	11	11	11	11	11.0444
2018-05-24	11	11	11	11	11	11.0444
2018-05-25	11	11	11	11	11	11.0444
2018-05-26	11	11	11	10.6	10.6	11.0444
2018-05-27	11	11	10.6	10.6	10.6	10.5313
2018-05-28	10.6	10.6	10.6	10.6	10.6	10.5658
2018-05-29	10.6	10.6	10.6	10.6	10.6	10.5658
2018-05-30	10.6	10.6	10.6	10.6	10.6	10.5658
2018-05-31	10.6	10.6	10.6	10.6	10.6	10.5658
2018-06-01	10.6	10.6	10.6	10.6	10.6	10.5658
2018-06-02	10.6	10.6	10.6	10.6	10.6	10.5658
2018-06-03	10.6	10.6	10.6	10.6	10.6	10.5658
2018-06-04	10.6	10.6	10.6	10.6	10.6	10.5658
2018-06-05	10.6	10.6	10.6	10.6	10.6	10.5658
2018-06-06	10.6	10.6	10.6	10.6	10.6	10.5658
2018-06-07	10.6	10.6	10.6	10.6	10.6	10.5658
2018-06-08	10.6	10.6	10.6	10.6	10.6	10.5658
2018-06-09	10.6	10.6	10.6	10.6	10.6	10.5658
2018-06-10	10.6	10.6	10.6	10.6	10.6	10.5658
2018-06-11	10.6	10.6	10.6	10.6	10.6	10.5658
2018-06-12	10.6	10.6	10.6	10.6	10.6	10.5658
2018-06-13	10.6	10.6	10.6	10.6	10.6	10.5658
2018-06-14	10.6	10.6	10.6	10.6	10.6	10.5658
2018-06-15	10.6	10.6	10.6	10.6	10.6	10.5658
2018-06-16	10.6	10.6	10.6	10.6	10.6	10.5658
2018-06-17	10.6	10.6	10.6	10.6	10.6	10.5658
2018-06-18	10.6	10.6	10.6	10.6	10.6	10.5658
2018-06-19	10.6	10.6	10.6	10.6	10.6	10.5658
2018-06-20	10.6	10.6	10.6	10.6	10.6	10.5658
2018-06-21	10.6	10.6	10.6	10.6	10.6	10.5658
2018-06-22	10.6	10.6	10.6	10.6	10.6	10.5658
2018-06-23	10.6	10.6	10.6	10.6	10.6	10.5658
2018-06-24	10.6	10.6	10.6	10.6	10.6	10.5658
2018-06-25	10.6	10.6	10.6	10.6	10.6	10.5658
2018-06-26	10.6	10.6	10.6	10.6	10.6	10.5658
2018-06-27	10.6	10.6	10.6	10.6	10.6	10.5658
2018-06-28	10.6	10.6	10.6	10.6	10.6	10.5658
2018-06-29	10.6	10.6	10.6	10.6	10.6	10.5658
2018-06-30	10.6	10.6	10.6	10.6	10.6	10.5658
2018-07-01	10.6	10.6	10.6	10.6	10.6	10.5658
2018-07-02	10.6	10.6	10.6	10.6	10.6	10.5658
2018-07-03	10.6	10.6	10.6	10.6	10.6	10.5658
2018-07-04	10.6	10.6	10.6	10.6	10.6	10.5658
2018-07-05	10.6	10.6	10.6	10.6	10.6	10.5658
2018-07-06	10.6	10.6	10.6	10.6	10.6	10.5658
2018-07-07	10.6	10.6	10.6	10.6	10.6	10.5658
2018-07-08	10.6	10.6	10.6	10.6	10.6	10.5658
2018-07-09	10.6	10.6	10.6	10.6	10.6	10.5658
2018-07-10	10.6	10.6	10.6	10.6	10.6	10.5658
2018-07-11	10.6	10.6	10.6	10.6	10.6	10.5658
2018-07-12	10.6	10.6	10.6	10.6	10.6	10.5658
2018-07-13	10.6	10.6	10.6	10.6	10.6	10.5658
2018-07-14	10.6	10.6	10.6	10.6	10.6	10.5658
2018-07-15	10.6	10.6	10.6	10.6	10.6	10.5658
2018-07-16	10.6	10.6	10.6	10.6	10.6	10.5658
2018-07-17	10.6	10.6	10.6	10.6	10.6	10.5658
2018-07-18	10.6	10.6	10.6	10.6	10.6	10.5658
2018-07-19	10.6	10.6	10.6	10.6	10.6	10.5658
2018-07-20	10.6	10.6	10.6	10.6	10.6	10.5658
2018-07-21	10.6	10.6	10.6	10.6	10.6	10.5658
2018-07-22	10.6	10.6	10.6	10.6	10.6	10.5658
2018-07-23	10.6	10.6	10.6	10.6	10.6	10.5658
2018-07-24	10.6	10.6	10.6	10.6	10.6	10.5658
2018-07-25	10.6	10.6	10.6	10.6	10.6	10.5658
2018-07-26	10.6	10.6	10.6	10.6	10.6	10.5658
2018-07-27	10.6	10.6	10.6	10.6	10.6	10.5658
2018-07-28	10.6	10.6	10.6	10.6	10.6	10.5658
2018-07-29	10.6	10.6	10.6	10.6	10.6	10.5658
2018-07-30	10.6	10.6	10.6	10	10	10.5658
2018-07-31	10.6	10.6	10	10	10	9.94206
2018-08-01	10	10	10	10	10	9.94368
2018-08-02	10	10	10	10	10	9.94368
2018-08-03	10	10	10	10	10	9.94368
2018-08-04	10	10	10	10	10	9.94368
2018-08-05	10	10	10	10	10	9.94368
2018-08-06	10	10	10	10	10	9.94368
2018-08-07	10	10	10	10	10	9.94368
2018-08-08	10	10	10	10	10	9.94368
2018-08-09	10	10	10	10	10	9.94368
2018-08-10	10	10	10	10	10	9.94368
2018-08-11	10	10	10	10	10	9.94368
2018-08-12	10	10	10	10	10	9.94368
2018-08-13	10	10	10	10	10	9.94368
2018-08-14	10	10	10	10	10	9.94368
2018-08-15	10	10	10	10	10	9.94368
2018-08-16	10	10	10	10	10	9.94368
2018-08-17	10	10	10	10	10	9.94368
2018-08-18	10	10	10	10	10	9.94368
2018-08-19	10	10	10	10	10	9.94368
2018-08-20	10	10	10	10	10	9.94368
2018-08-21	10	10	10	9.6	9.6	9.94368
2018-08-22	10	10	9.6	9.6	9.6	9.64643
2018-08-23	9.6	9.6	9.6	9.6	9.6	9.54442
2018-08-24	9.6	9.6	9.6	9.6	9.6	9.54442
2018-08-25	9.6	9.6	9.6	9.6	9.6	9.54442
2018-08-26	9.6	9.6	9.6	9.6	9.6	9.54442
2018-08-27	9.6	9.6	9.6	9.6	9.6	9.54442
2018-08-28	9.6	9.6	9.6	9.2	9.2	9.54442
2018-08-29	9.6	9.6	9.2	9.2	9.2	9.22449
2018-08-30	9.2	9.2	9.2	9.2	9.2	9.20668
2018-08-31	9.2	9.2	9.2	9.2	9.2	9.20668
2018-09-01	9.2	9.2	9.2	9.2	9.2	9.20668
2018-09-02	9.2	9.2	9.2	9.2	9.2	9.20668
2018-09-03	9.2	9.2	9.2	9.2	9.2	9.20668
2018-09-04	9.2	9.2	9.2	9.2	9.2	9.20668
2018-09-05	9.2	9.2	9.2	9.2	9.2	9.20668
2018-09-06	9.2	9.2	9.2	9.2	9.2	9.20668
2018-09-07	9.2	9.2	9.2	9.1	9.1	9.20668
2018-09-08	9.2	9.2	9.1	9.1	9.1	9.11912
2018-09-09	9.1	9.1	9.1	9.1	9.1	9.13183
2018-09-10	9.1	9.1	9.1	9	9	9.13183
2018-09-11	9.1	9.1	9	9	9	9.04595
2018-09-12	9	9	9	9	9	9.06206
2018-09-13	9	9	9	9	9	9.06206
2018-09-14	9	9	9	9	9	9.06206
2018-09-15	9	9	9	9	9	9.06206
2018-09-16	9	9	9	9	9	9.06206
2018-09-17	9	9	9	9	9	9.06206
2018-09-18	9	9	9	9	9	9.06206
2018-09-19	9	9	9	9	9	9.06206
2018-09-20	9	9	9	9	9	9.06206
2018-09-21	9	9	9	9	9	9.06206
2018-09-22	9	9	9	9	9	9.06206
2018-09-23	9	9	9	9	9	9.06206
2018-09-24	9	9	9	9	9	9.06206
2018-09-25	9	9	9	9	9	9.06206
2018-09-26	9	9	9	9	9	9.06206
2018-09-27	9	9	9	9	9	9.06206
2018-09-28	9	9	9	9	9	9.06206
2018-09-29	9	9	9	9	9	9.06206
2018-09-30	9	9	9	9	9	9.06206
2018-10-01	9	9	9	9	9	9.06206
2018-10-02	9	9	9	9	9	9.06206
2018-10-03	9	9	9	9	9	9.06206
2018-10-04	9	9	9	9	9	9.06206
2018-10-05	9	9	9	9	9	9.06206
2018-10-06	9	9	9	9	9	9.06206
2018-10-07	9	9	9	9	9	9.06206
2018-10-08	9	9	9	9	9	9.06206
2018-10-09	9	9	9	9	9	9.06206
2018-10-10	9	9	9	9	9	9.06206
2018-10-11	9	9	9	9	9	9.06206
2018-10-12	9	9	9	9	9	9.06206
2018-10-13	9	9	9	9	9	9.06206
2018-10-14	9	9	9	9	9	9.06206
2018-10-15	9	9	9	9	9	9.06206
2018-10-16	9	9	9	9	9	9.06206
2018-10-17	9	9	9	9	9	9.06206
2018-10-18	9	9	9	9	9	9.06206
2018-10-19	9	9	9	9	9	9.06206
2018-10-20	9	9	9	9	9	9.06206
2018-10-21	9	9	9	9	9	9.06206
2018-10-22	9	9	9	9	9	9.06206
2018-10-23	9	9	9	9	9	9.06206
2018-10-24	9	9	9	9	9	9.06206
2018-10-25	9	9	9	9	9	9.06206
2018-10-26	9	9	9	9	9	9.06206
2018-10-27	9	9	9	9	9	9.06206
2018-10-28	9	9	9	9	9	9.06206
2018-10-29	9	9	9	9	9	9.06206
2018-10-30	9	9	9	9	9	9.06206
2018-10-31	9	9	9	9	9	9.06206
2018-11-01	9	9	9	9	9	9.06206
2018-11-02	9	9	9	9	9	9.06206
2018-11-03	9	9	9	9	9	9.06206
2018-11-04	9	9	9	9	9	9.06206
2018-11-05	9	9	9	9	9	9.06206
2018-11-06	9	9	9	9	9	9.06206
2018-11-07	9	9	9	9	9	9.06206
2018-11-08	9	9	9	9	9	9.06206
2018-11-09	9	9	9	9	9	9.06206
2018-11-10	9	9	9	9	9	9.06206
2018-11-11	9	9	9	9	9	9.06206
2018-11-12	9	9	9	9	9	9.06206
2018-11-13	9	9	9	9	9	9.06206
2018-11-14	9	9	9	9	9	9.06206
2018-11-15	9	9	9	9	9	9.06206
2018-11-16	9	9	9	9	9	9.06206
2018-11-17	9	9	9	9	9	9.06206
2018-11-18	9	9	9	9	9	9.06206
2018-11-19	9	9	9	9	9	9.06206
2018-11-20	9	9	9	9	9	9.06206
2018-11-21	9	9	9	9	9	9.06206
2018-11-22	9	9	9	9	9	9.06206
2018-11-23	9	9	9	9	9	9.06206
2018-11-24	9	9	9	9	9	9.06206
2018-11-25	9	9	9	9	9	9.06206
2018-11-26	9	9	9	9	9	9.06206
2018-11-27	9	9	9	9	9	9.06206
2018-11-28	9	9	9	9	9	9.06206
2018-11-29	9	9	9	9	9	9.06206
2018-11-30	9	9	9	9	9	9.06206
2018-12-01	9	9	9	9	9	9.06206
2018-12-02	9	9	9	9	9	9.06206
2018-12-03	9	9	9	9	9	9.06206
2018-12-04	9	9	9	9	9	9.06206
2018-12-05	9	9	9	9	9	9.06206
2018-12-06	9	9	9	9	9	9.06206
2018-12-07	9	9	9	9	9	9.06206
2018-12-08	9	9	9	9	9	9.06206
2018-12-09	9	9	9	9	9	9.06206
2018-12-10	9	9	9	9	9	9.06206
2018-12-11	9	9	9	9	9	9.06206
2018-12-12	9	9	9	9	9	9.06206
2018-12-13	9	9	9	9	9	9.06206
2018-12-14	9	9	9	9	9	9.06206
2018-12-15	9	9	9	9	9	9.06206
2018-12-16	9	9	9	9	9	9.06206
2018-12-17	9	9	9	9	9	9.06206
2018-12-18	9	9	9	9	9	9.06206
2018-12-19	9	9	9	9	9	9.06206
2018-12-20	9	9	9	9	9	9.06206
2018-12-21	9	9	9	9	9	9.06206
2018-12-22	9	9	9	9	9	9.06206
2018-12-23	9	9	9	9	9	9.06206
2018-12-24	9	9	9	9	9	9.06206
2018-12-25	9	9	9	9	9	9.06206
2018-12-26	9	9	9	9	9	9.06206
2018-12-27	9	9	9	9	9	9.06206
2018-12-28	9	9	9	9	9	9.06206
2018-12-29	9	9	9	9	9	9.06206
2018-12-30	9	9	9	9	9	9.06206
2018-12-31	9	9	9	9	9	9.06206
2019-01-01	9	9	9	9	9	9.06206
2019-01-02	9	9	9	9	9	9.06206
2019-01-03	9	9	9	9	9	9.06206
2019-01-04	9	9	9	9	9	9.06206
2019-01-05	9	9	9	9	9	9.06206
2019-01-06	9	9	9	9	9	9.06206
2019-01-07	9	9	9	9	9	9.06206
2019-01-08	9	9	9	9	9	9.06206
2019-01-09	9	9	9	9	9	9.06206
2019-01-10	9	9	9	9	9	9.06206
2019-01-11	9	9	9	9	9	9.06206
2019-01-12	9	9	9	9	9	9.06206
2019-01-13	9	9	9	9	9	9.06206
2019-01-14	9	9	9	9	9	9.06206
2019-01-15	9	9	9	9	9	9.06206
2019-01-16	9	9	9	9	9	9.06206
2019-01-17	9	9	9	9	9	9.06206
2019-01-18	9	9	9	9.4	9.4	9.06206
2019-01-19	9	9	9.4	9.4	9.4	9.42133
2019-01-20	9.4	9.4	9.4	9.4	9.4	9.36861
2019-01-21	9.4	9.4	9.4	9.4	9.4	9.36861
2019-01-22	9.4	9.4	9.4	9.4	9.4	9.36861
2019-01-23	9.4	9.4	9.4	9.4	9.4	9.36861
2019-01-24	9.4	9.4	9.4	9.4	9.4	9.36861
2019-01-25	9.4	9.4	9.4	9.4	9.4	9.36861
2019-01-26	9.4	9.4	9.4	9.4	9.4	9.36861
2019-01-27	9.4	9.4	9.4	9.4	9.4	9.36861
2019-01-28	9.4	9.4	9.4	9.4	9.4	9.36861
2019-01-29	9.4	9.4	9.4	9.4	9.4	9.36861
2019-01-30	9.4	9.4	9.4	9.4	9.4	9.36861
2019-01-31	9.4	9.4	9.4	9.4	9.4	9.36861
2019-02-01	9.4	9.4	9.4	9.4	9.4	9.36861
2019-02-02	9.4	9.4	9.4	9.4	9.4	9.36861
2019-02-03	9.4	9.4	9.4	9.4	9.4	9.36861
2019-02-04	9.4	9.4	9.4	9.4	9.4	9.36861
2019-02-05	9.4	9.4	9.4	9.4	9.4	9.36861
2019-02-06	9.4	9.4	9.4	9.4	9.4	9.36861
2019-02-07	9.4	9.4	9.4	9.4	9.4	9.36861
2019-02-08	9.4	9.4	9.4	9.4	9.4	9.36861
2019-02-09	9.4	9.4	9.4	9.4	9.4	9.36861
2019-02-10	9.4	9.4	9.4	9.4	9.4	9.36861
2019-02-11	9.4	9.4	9.4	9.4	9.4	9.36861
2019-02-12	9.4	9.4	9.4	9.4	9.4	9.36861
2019-02-13	9.4	9.4	9.4	9.4	9.4	9.36861
2019-02-14	9.4	9.4	9.4	9.4	9.4	9.36861
2019-02-15	9.4	9.4	9.4	9.4	9.4	9.36861
2019-02-16	9.4	9.4	9.4	9.4	9.4	9.36861
2019-02-17	9.4	9.4	9.4	9.4	9.4	9.36861
2019-02-18	9.4	9.4	9.4	9.4	9.4	9.36861
2019-02-19	9.4	9.4	9.4	9.4	9.4	9.36861
2019-02-20	9.4	9.4	9.4	9.4	9.4	9.36861
2019-02-21	9.4	9.4	9.4	9.4	9.4	9.36861
2019-02-22	9.4	9.4	9.4	9.4	9.4	9.36861
2019-02-23	9.4	9.4	9.4	9.4	9.4	9.36861
2019-02-24	9.4	9.4	9.4	9.4	9.4	9.36861
2019-02-25	9.4	9.4	9.4	9.4	9.4	9.36861
2019-02-26	9.4	9.4	9.4	9.4	9.4	9.36861
2019-02-27	9.4	9.4	9.4	9.4	9.4	9.36861
2019-02-28	9.4	9.4	9.4	9.4	9.4	9.36861
2019-03-01	9.4	9.4	9.4	9.4	9.4	9.36861
2019-03-02	9.4	9.4	9.4	9.4	9.4	9.36861
2019-03-03	9.4	9.4	9.4	9.4	9.4	9.36861
2019-03-04	9.4	9.4	9.4	9.4	9.4	9.36861
2019-03-05	9.4	9.4	9.4	9.4	9.4	9.36861
2019-03-06	9.4	9.4	9.4	9.4	9.4	9.36861
2019-03-07	9.4	9.4	9.4	9.4	9.4	9.36861
2019-03-08	9.4	9.4	9.4	9.4	9.4	9.36861
2019-03-09	9.4	9.4	9.4	9.4	9.4	9.36861
2019-03-10	9.4	9.4	9.4	9.4	9.4	9.36861
2019-03-11	9.4	9.4	9.4	9.4	9.4	9.36861
2019-03-12	9.4	9.4	9.4	9.4	9.4	9.36861
2019-03-13	9.4	9.4	9.4	9.4	9.4	9.36861
2019-03-14	9.4	9.4	9.4	9.4	9.4	9.36861
2019-03-15	9.4	9.4	9.4	9.2	9.2	9.36861
2019-03-16	9.4	9.4	9.2	9.2	9.2	9.20152
2019-03-17	9.2	9.2	9.2	9.2	9.2	9.20668
2019-03-18	9.2	9.2	9.2	9.2	9.2	9.20668
2019-03-19	9.2	9.2	9.2	9.2	9.2	9.20668
2019-03-20	9.2	9.2	9.2	9.2	9.2	9.20668
2019-03-21	9.2	9.2	9.2	9.2	9.2	9.20668
2019-03-22	9.2	9.2	9.2	9.2	9.2	9.20668
2019-03-23	9.2	9.2	9.2	9.2	9.2	9.20668
2019-03-24	9.2	9.2	9.2	9.2	9.2	9.20668
2019-03-25	9.2	9.2	9.2	9.2	9.2	9.20668
2019-03-26	9.2	9.2	9.2	9.2	9.2	9.20668
2019-03-27	9.2	9.2	9.2	9.2	9.2	9.20668
2019-03-28	9.2	9.2	9.2	9.2	9.2	9.20668
2019-03-29	9.2	9.2	9.2	9.2	9.2	9.20668
2019-03-30	9.2	9.2	9.2	9.2	9.2	9.20668
2019-03-31	9.2	9.2	9.2	9.2	9.2	9.20668
2019-04-01	9.2	9.2	9.2	9.2	9.2	9.20668
2019-04-02	9.2	9.2	9.2	9.2	9.2	9.20668
2019-04-03	9.2	9.2	9.2	9.2	9.2	9.20668
2019-04-04	9.2	9.2	9.2	9.2	9.2	9.20668
2019-04-05	9.2	9.2	9.2	9.2	9.2	9.20668
2019-04-06	9.2	9.2	9.2	9.2	9.2	9.20668
2019-04-07	9.2	9.2	9.2	9.2	9.2	9.20668
2019-04-08	9.2	9.2	9.2	9.2	9.2	9.20668
2019-04-09	9.2	9.2	9.2	9.2	9.2	9.20668
2019-04-10	9.2	9.2	9.2	9.2	9.2	9.20668
2019-04-11	9.2	9.2	9.2	9.2	9.2	9.20668
2019-04-12	9.2	9.2	9.2	9.2	9.2	9.20668
2019-04-13	9.2	9.2	9.2	9.2	9.2	9.20668
2019-04-14	9.2	9.2	9.2	9.2	9.2	9.20668
2019-04-15	9.2	9.2	9.2	9.2	9.2	9.20668
2019-04-16	9.2	9.2	9.2	9.2	9.2	9.20668
2019-04-17	9.2	9.2	9.2	9.2	9.2	9.20668
2019-04-18	9.2	9.2	9.2	9.2	9.2	9.20668
2019-04-19	9.2	9.2	9.2	9.2	9.2	9.20668
2019-04-20	9.2	9.2	9.2	9.2	9.2	9.20668
2019-04-21	9.2	9.2	9.2	9.2	9.2	9.20668
2019-04-22	9.2	9.2	9.2	9.2	9.2	9.20668
2019-04-23	9.2	9.2	9.2	9.2	9.2	9.20668
2019-04-24	9.2	9.2	9.2	9.2	9.2	9.20668
2019-04-25	9.2	9.2	9.2	9.2	9.2	9.20668
2019-04-26	9.2	9.2	9.2	9.2	9.2	9.20668
2019-04-27	9.2	9.2	9.2	9.2	9.2	9.20668
2019-04-28	9.2	9.2	9.2	9.2	9.2	9.20668
2019-04-29	9.2	9.2	9.2	9.2	9.2	9.20668
2019-04-30	9.2	9.2	9.2	9.2	9.2	9.20668
2019-05-01	9.2	9.2	9.2	9.2	9.2	9.20668
2019-05-02	9.2	9.2	9.2	9.2	9.2	9.20668
2019-05-03	9.2	9.2	9.2	9.2	9.2	9.20668
2019-05-04	9.2	9.2	9.2	9.2	9.2	9.20668
2019-05-05	9.2	9.2	9.2	9.2	9.2	9.20668
2019-05-06	9.2	9.2	9.2	9.2	9.2	9.20668
2019-05-07	9.2	9.2	9.2	9.2	9.2	9.20668
2019-05-08	9.2	9.2	9.2	9.2	9.2	9.20668
2019-05-09	9.2	9.2	9.2	9.2	9.2	9.20668
2019-05-10	9.2	9.2	9.2	9.2	9.2	9.20668
2019-05-11	9.2	9.2	9.2	9.2	9.2	9.20668
2019-05-12	9.2	9.2	9.2	9.2	9.2	9.20668
2019-05-13	9.2	9.2	9.2	9.2	9.2	9.20668
2019-05-14	9.2	9.2	9.2	9.2	9.2	9.20668
2019-05-15	9.2	9.2	9.2	9.2	9.2	9.20668
2019-05-16	9.2	9.2	9.2	9.2	9.2	9.20668
2019-05-17	9.2	9.2	9.2	9.2	9.2	9.20668
2019-05-18	9.2	9.2	9.2	9.2	9.2	9.20668
2019-05-19	9.2	9.2	9.2	9.2	9.2	9.20668
2019-05-20	9.2	9.2	9.2	9.2	9.2	9.20668
2019-05-21	9.2	9.2	9.2	9.2	9.2	9.20668
2019-05-22	9.2	9.2	9.2	9.2	9.2	9.20668
2019-05-23	9.2	9.2	9.2	9.2	9.2	9.20668
2019-05-24	9.2	9.2	9.2	9.2	9.2	9.20668
2019-05-25	9.2	9.2	9.2	9.2	9.2	9.20668
2019-05-26	9.2	9.2	9.2	9.2	9.2	9.20668
2019-05-27	9.2	9.2	9.2	9.2	9.2	9.20668
2019-05-28	9.2	9.2	9.2	9.2	9.2	9.20668
2019-05-29	9.2	9.2	9.2	9.2	9.2	9.20668
2019-05-30	9.2	9.2	9.2	9.2	9.2	9.20668
2019-05-31	9.2	9.2	9.2	9.2	9.2	9.20668
2019-06-01	9.2	9.2	9.2	9.2	9.2	9.20668
2019-06-02	9.2	9.2	9.2	9.2	9.2	9.20668
2019-06-03	9.2	9.2	9.2	9.2	9.2	9.20668
2019-06-04	9.2	9.2	9.2	9.2	9.2	9.20668
2019-06-05	9.2	9.2	9.2	9.2	9.2	9.20668
2019-06-06	9.2	9.2	9.2	9.2	9.2	9.20668
2019-06-07	9.2	9.2	9.2	9.2	9.2	9.20668
2019-06-08	9.2	9.2	9.2	9.2	9.2	9.20668
2019-06-09	9.2	9.2	9.2	9.2	9.2	9.20668
2019-06-10	9.2	9.2	9.2	9.2	9.2	9.20668
2019-06-11	9.2	9.2	9.2	9.2	9.2	9.20668
2019-06-12	9.2	9.2	9.2	9.2	9.2	9.20668
2019-06-13	9.2	9.2	9.2	9.2	9.2	9.20668
2019-06-14	9.2	9.2	9.2	9.2	9.2	9.20668
2019-06-15	9.2	9.2	9.2	9.2	9.2	9.20668
2019-06-16	9.2	9.2	9.2	9.2	9.2	9.20668
2019-06-17	9.2	9.2	9.2	9.2	9.2	9.20668
2019-06-18	9.2	9.2	9.2	9.2	9.2	9.20668
2019-06-19	9.2	9.2	9.2	9.2	9.2	9.20668
2019-06-20	9.2	9.2	9.2	9.2	9.2	9.20668
2019-06-21	9.2	9.2	9.2	9.4	9.4	9.20668
2019-06-22	9.2	9.2	9.4	9.4	9.4	9.38005
2019-06-23	9.4	9.4	9.4	9.4	9.4	9.36861
[truncated: 1,030 more rows]
