# Supplementary material for: Characteristic mango price forecasting using combined deep-learning optimization model
Source: PLoS One. 2023 Apr 13;18(4):e0283584. doi: 10.1371/journal.pone.0283584 (PMC10101496; doi:10.1371/journal.pone.0283584)
Supplement: S1 Data — (ZIP) [file pone.0283584.s001.zip › Experimental data and related Codes (English Version)/DS and DM test and data adjustment supplement/DS&DM test results.xlsx]

## Sheet: Sheet1
Models with different error measurement methods compared DM values：（actual.Yt+1-actual.Yt）*(predict.Yt+1-actual.Yt)>=0 Percentage of total forecast	MAD	DM statistical value	BP	LSTM	BpLstm	(Model 2)		p	BP	LSTM	BpLstm	(Model 2)
		BP		5.29118	3.45003			BP		1.70149e-07	0.000599527
		LSTM			2.93074			LSTM			0.0035092
		BpLstm						BpLstm
		(Model 1)						(Model 1)
	MAE	DM statistical value	BP	LSTM	BpLstm	(Model 2)		p	BP	LSTM	BpLstm	(Model 2)
		BP		24.9987	12.8313			BP		2.81073e-95	1.6656e-33
		LSTM			7.12567			LSTM			2.95746e-12
		BpLstm						BpLstm
		(Model 1)						(Model 1)
	MAPE	DM statistical value	BP	LSTM	BpLstm	(Model 2)		p	BP	LSTM	BpLstm	(Model 2)
		BP		20.6303	13.6605			BP		5.27016e-72	3.1905e-37
		LSTM			7.81797			LSTM			2.39334e-14
		BpLstm						BpLstm
		(Model 1)						(Model 1)
								Note: P value is significant
Directional Statistics(DS value)
BP	96.8595
LSTM	98.1818
BpLstm	100
