# Supplementary material for: Characteristic mango price forecasting using combined deep-learning optimization model
Source: PLoS One. 2023 Apr 13;18(4):e0283584. doi: 10.1371/journal.pone.0283584 (PMC10101496; doi:10.1371/journal.pone.0283584)
Supplement: S1 Data — (ZIP) [file pone.0283584.s001.zip › Experimental data and related Codes (English Version)/Raw data(Henan Nanyang market mango daily price data).xlsx]

## Sheet: Sheet1
41640
41641	12
41642	11.6
41643
41644	11.6
41645
41646	13
41647	13
41648	13
41649	13
41650
41651	13
41652	13
41653	13
41654	13
41655	13
41656	13
41657	13
41658	13
41659	13
41660
41661	12.6
41662	12.6
41663	12.6
41664
41665	12.6
41666	12.6
41667	12.6
41668
41669
41670
41671
41672
41673
41674
41675
41676
41677
41678	12.6
41679	12.6
41680	12.6
41681	12.6
41682	12.6
41683	12.6
41684	12.6
41685	12.6
41686	12.6
41687	15.6
41688	13
41689	13
41690	13
41691	11.6
41692	11.6
41693	11.6
41694	11.2
41695	11.2
41696	11.2
41697	11.2
41698	11.2
41699	11.2
41700
41701	11.2
41702	12
41703	12
41704	12
41705	12.4
41706	12.4
41707	12.4
41708	12.4
41709	12.6
41710	12.6
41711	12.6
41712	13.6
41713	13.6
41714	13.6
41715	13.6
41716	12.4
41717
41718	12.4
41719	11.6
41720	11.6
41721
41722	11.6
41723	13
41724	13
41725	13
41726	12.6
41727
41728	12.6
41729	12.6
41730	13
41731	13
41732	13
41733	13
41734	13
41735	13
41736	13
41737	13
41738	13
41739	13
41740
41741
41742	13
41743	13
41744	12.6
41745	12.6
41746	12.6
41747
41748
41749
41750	12.6
41751
41752
41753	13
41754	13
41755	13
41756	13
41757	13
41758	12
41759	12
41760	12
41761
41762	12
41763	12
41764	10.6
41765	10.6
41766	10.6
41767	10.6
41768	10.6
41769	10.6
41770
41771	10.6
41772	10.6
41773	10.6
41774	10.6
41775	10
41776
41777
41778	10
41779
41780	8.4
41781	8.4
41782	8.4
41783
41784	8.4
41785	8.4
41786	7.8
41787	7.8
41788	7.8
41789	9.6
41790
41791	8
41792	8
41793	7
41794	7
41795	6.6
41796	5.6
41797	5.6
41798	5.6
41799	10
41800	10
41801	7
41802	7
41803	7
41804	7.2
41805	7.2
41806	7.2
41807	7.2
41808	7
41809
41810	6.6
41811	6.6
41812	6.6
41813	6.6
41814
41815	6.6
41816	6.6
41817	6.6
41818	6.6
41819	6.6
41820	6.6
41821	6.4
41822	6.4
41823	6.4
41824	6.4
41825
41826	6.4
41827	6.4
41828	6.6
41829	6.6
41830	6.6
41831	6.6
41832	6.6
41833	6.6
41834	6.6
41835	6.4
41836	6.4
41837	6.4
41838	6.4
41839
41840	6.4
41841	6.4
41842	6.6
41843	6.6
41844	6.4
41845	6.4
41846	7.2
41847	7.2
41848	7.2
41849	6.6
41850	6.6
41851	6.6
41852	6.6
41853	6.6
41854
41855	6.6
41856	6.6
41857	6.6
41858	6.6
41859	6.6
41860	6.6
41861
41862	6.6
41863	6.6
41864	6.6
41865	6.6
41866
41867	8.6
41868	8.6
41869	8.6
41870	8.6
41871	8.6
41872	8.6
41873
41874
41875
41876	9.5
41877	9.5
41878	9.6
41879	8.4
41880	8.4
41881
41882	8.4
41883	9
41884	9
41885	8.4
41886	9
41887	9
41888	10.4
41889
41890
41891	10.4
41892	10.4
41893	10.4
41894	10.4
41895	10.4
41896	10.4
41897	10.4
41898	9
41899	9
41900	9
41901	9
41902	10.4
41903	10.4
41904	10.4
41905	10.4
41906
41907	10.4
41908	9.2
41909
41910	9.2
41911	9.2
41912	9.2
41913	9.2
41914	9.2
41915
41916
41917	10
41918	10
41919	10
41920	7.6
41921	7.6
41922	7.6
41923
41924	7.6
41925	10.4
41926	10.4
41927	10.4
41928	10.4
41929	10.4
41930	10.4
41931	10.4
41932	10.4
41933	9.6
41934	9.6
41935	9.6
41936	9.6
41937	9.6
41938	9.6
41939	9.6
41940	9.6
41941	9.6
41942	9.6
41943	9.2
41944	9.2
41945
41946	9.2
41947	10.4
41948	10.4
41949	10.4
41950	8.4
41951	8.4
41952	8.4
41953	8.4
41954	9
41955	9
41956	9
41957	8.6
41958	8.6
41959	8.6
41960	8.6
41961	8.4
41962	8.4
41963	8.4
41964	9.6
41965	9.6
41966	9.6
41967	9.6
41968	9.6
41969	8.6
41970	8.6
41971	8.6
41972	8.6
41973	8.6
41974	8.6
41975	8.6
41976	8.6
41977	8.6
41978	8.6
41979	8.6
41980	8.6
41981	8.6
41982	9
41983	9
41984	9
41985	9
41986	9
41987	9
41988	13.6
41989	13.6
41990	13.6
41991	13.6
41992	15.6
41993
41994	15.6
41995	15.6
41996	13.4
41997	13.4
41998	13.4
41999	13
42000
42001	13
42002	13
42003	13
42004	13
42005	13
42006	13
42007	13
42008	13
42009	13
42010	13
42011
42012	13
42013	13
42014	13
42015	13
42016	13
42017	12.4
42018
42019	12.4
42020	12.4
42021	12.4
42022	12.4
42023	12.4
42024	12.4
42025	12.4
42026	13.6
42027	13.6
42028	13.6
42029	13.6
42030	13.6
42031	13.6
42032	13.6
42033	13.6
42034	13.6
42035	13.6
42036	13.6
42037	13
42038	13
42039	13
42040	13
42041	13
42042	13
42043	13
42044	11.6
42045	11.6
42046	11.6
42047	11.6
42048	11.6
42049	11.6
42050	11.6
42051	11.6
42052
42053	11.6
42054
42055
42056
42057
42058
42059
42060	11.6
42061
42062
42063
42064
42065	11.6
42066
42067	11.6
42068
42069
42070
42071
42072	11.6
42073	11.6
42074
42075	11.6
42076	11.6
42077	11.6
42078	11.6
42079
42080	11.6
42081	11.6
42082	10
42083	10
42084	10
42085	10
42086	10
42087	9.6
42088	9.6
42089	9.6
42090	9.6
42091	9.6
42092	9.6
42093	9.6
42094	9.6
42095	9.2
42096	9.2
42097	9.2
42098	9.2
42099	9.2
42100	9.2
42101	9.2
42102	9.2
42103	9.2
42104	9.2
42105	9.2
42106	9.2
42107	9
42108	9
42109	9
42110	9
42111	9
42112	9
42113	9
42114	9
42115	8.6
42116	8.6
42117	8.6
42118	8.6
42119	8.6
42120	8.6
42121
42122
42123	8.4
42124	8.4
42125
42126
42127
42128	8.4
42129
42130	8.4
42131	8.4
42132	8.4
42133	8.4
42134	8.4
42135	8.4
42136	7.6
42137	7.6
42138	7.6
42139	7.6
42140	7.6
42141	7.6
42142	7.6
42143	7.6
42144	8
42145	8
42146	8.4
42147
42148
42149	8.4
42150	8.4
42151	8.4
42152
42153
42154
42155
42156	8.4
42157	8.4
42158	7.6
42159	7.6
42160	7.6
42161
42162
42163	8.4
42164
42165	8.4
42166	8.4
42167	8.4
42168	8.4
42169	6.4
42170	6.4
42171
42172
42173	6.4
42174	6.4
42175	6.4
42176	6.4
42177	6.4
42178	6.4
42179	6.4
42180	6.4
42181	6.4
42182	6.4
42183	6.4
42184	6.4
42185	6.4
42186	6.4
42187	5.6
42188	5.6
42189
42190	5.6
42191
42192	7
42193	7
42194
42195	7
42196
42197	7
42198	7
42199	7
42200	7
42201	6.4
42202
42203	6.4
42204
42205	6.4
42206	8.6
42207	8.6
42208	8.6
42209
42210
42211	8.6
42212	8.6
42213	8.6
42214	13.6
42215	13.6
42216	13.6
42217
42218	13.6
42219	13.6
42220	13.6
42221	13.6
42222	13.6
42223	8.4
42224	8.4
42225	8.4
42226	8.4
42227	9
42228	9
42229
42230	9
42231	9
42232	9
42233	9
42234	9
42235	9
42236	9
42237	10.6
42238	10.6
42239	10.6
42240	10.6
42241	10.6
42242	10.6
42243	10.6
42244	11
42245
42246
42247	11
42248	11
42249	11
42250	11
42251	11
42252	11
42253	11
42254	11
42255
42256	11
42257	12.6
42258	12.6
42259	12.6
42260	12.6
42261	12.6
42262	12.6
42263	12.6
42264	12.6
42265	12.6
42266	12.6
42267	12.6
42268	12.6
42269	12.6
42270	12.6
42271	12.6
42272	12.6
42273	12.6
42274	12.6
42275	12.6
42276	12.6
42277	12.6
42278
42279	12.6
42280	12.6
42281	12.6
42282	12.6
42283	12.6
42284	12.6
42285	13
42286	13
42287	13
42288	13
42289	13
42290
42291	13
42292	8.6
42293	8.6
42294	8.6
42295	8.6
42296	8.6
42297	8.6
42298	10
42299	10
42300	10
42301
42302	10
42303	10
42304	10
42305	10
42306	10
42307	10
42308	10
42309	10
42310	10
42311	10
42312	10
42313	10
42314	10
42315	10
42316
42317	10
42318	10
42319	10
42320	10
42321	10
42322	10
42323	10
42324	10
42325	13
42326	13
42327	13
42328	13
42329	13
42330	13
42331	13
42332	13
42333	13
42334
42335
42336
42337
42338
42339	13
42340	13
42341	13
42342	10
42343	10
42344
42345	10
42346	10
42347	10
42348	10
42349	10
42350	10
42351	10
42352	10
42353	10
42354	10
42355	10
42356	10
42357	10
42358	10
42359	10
42360	10
42361	10
42362	10
42363	11
42364
42365	11
42366	11
42367	11
42368	11
42369	16
42370	16
42371	16
42372	16
42373	16
42374	16
42375	16
42376	16
42377	16
42378	16
42379	16
42380	16
42381	16
42382	16
42383	16
42384	16
42385
42386	16.6
42387	16.6
42388	13.6
42389	13.6
42390	13.6
42391	13.6
42392	13.6
42393	13.6
42394	13.6
42395	13.6
42396	13.6
42397	13.6
42398	13.6
42399	13.6
42400	13.6
42401	13.6
42402	13.6
42403	13.6
42404	13.6
42405	13.6
42406
42407	13.6
42408
42409	13.6
42410	13.6
42411	13.6
42412	13.6
42413	13.6
42414	13.6
42415	13.6
42416	13.6
42417	13.6
42418	13.6
42419	13.6
42420	13.6
42421	13.6
42422	13.6
42423	13.6
42424	13.6
42425	13.6
42426	13.6
42427	13.6
42428	13.6
42429
42430	13.6
42431	13.6
42432
42433	13.6
42434	12
42435	12
42436	12
42437	12
42438	12
42439	8.4
42440	8.4
42441	8.4
42442
42443	8.4
42444	8.4
42445	8.4
42446	8.4
42447	8.4
42448
42449	8.4
42450	8.4
42451	8.4
42452	8.4
42453	8.4
42454	8.4
42455	8.4
42456
42457	8.4
42458	8.4
42459	9
42460	9
42461	9
42462	9
42463	9
42464
42465	9
42466
42467
42468	9
42469
42470	9
42471	9
42472
42473	8.4
42474	8.4
42475	8.4
42476	8.4
42477	8.4
42478	8.4
42479	8.4
42480	10.4
42481	10.4
42482	10.4
42483	10.4
42484	10.4
42485	10.4
42486	10.4
42487	10.4
42488	10.4
42489	10.4
42490	10.4
42491	10.4
42492	10.4
42493	10.4
42494	10.4
42495	10.4
42496	10.4
42497	10.4
42498	10.4
42499	10.4
42500	10.4
42501
42502	10.4
42503	10.4
42504	10.4
42505	10.4
42506	10.4
42507	10.4
42508	10.6
42509	10.6
42510	10.6
42511	10.6
42512	10.6
42513	10.6
42514	10.6
42515	10.6
42516	10.6
42517	10.6
42518	10.6
42519	10.6
42520	10.6
42521	10
42522	9
42523	9
42524	9
42525	9
42526	9
42527	9
42528	9
42529
42530	9
42531
42532	9
42533	9
42534	9
42535	9
42536	9
42537	9.6
42538	9.6
42539	9.6
42540	9.6
42541	9.6
42542	9.6
42543	9.6
42544	9.6
42545	9.6
42546	9.6
42547
42548	9.6
42549	9.6
42550	9.6
42551	9.6
42552	9.6
42553	9.6
42554	9.6
42555	9.6
42556	9.6
42557	9.6
42558	6.6
42559	6.6
42560	6.6
42561	6.6
42562	6.6
42563	6.6
42564	6.6
42565	6.6
42566	6.6
42567	6.6
42568	6.6
42569	6.6
42570	6.6
42571	6.6
42572	6.6
42573	6.6
42574	6.6
42575	6.6
42576
42577	6.6
42578	6.4
42579	6.4
42580	6.4
42581	6.4
42582	6.4
42583	6.4
42584	6.4
42585	6.4
42586	6.4
42587	6.4
42588	6.4
42589	6.4
42590	6.4
42591	6.4
42592	6.4
42593	6.4
42594	6.4
42595	6.4
42596	6.4
42597	6.4
42598
42599	6.4
42600	6.4
42601	6.4
42602	6.4
42603	6.4
42604	6.4
42605	6.4
42606	6.4
42607	6.4
42608	6.4
42609	6.4
42610	6.4
42611	6.4
42612	6.4
42613	6.4
42614	6.4
42615	6.4
42616	6.4
42617	6.4
42618	6.4
42619	6.4
42620	6.4
42621
42622	10
42623	10
42624	11
42625	11
42626	11
42627	11
42628	11
42629
42630	11
42631	11
42632	11
42633	11
42634
42635	11
42636	11
42637	11
42638
42639	11
42640	11
42641	11
42642
42643	11
42644	11
42645	11
42646
42647
42648	11
42649
42650
42651
42652	11
42653	11
42654
42655
42656
42657
42658
42659
42660	11
42661	11
42662	11
42663	11
42664	11
42665	11
42666	11
42667	11
42668
42669	11
42670	11
42671
42672
42673
42674	11
42675	11
42676	11
42677	11
42678	11
42679	11
42680
42681	11
42682	11
42683	11
42684	11
42685
42686	11
42687	11
42688	11
42689	11
42690	11
42691	11
42692	11
42693	11
42694	11
42695	11
42696	11
42697	11
42698	11
42699	11
42700	11
42701	11
42702	11
42703	11
42704	11
42705	11
42706	11
42707	11
42708	11
42709	11
42710	11
42711	11
42712	11
42713	13
42714	13
42715	13
42716	13
42717	13
42718	13
42719	13
42720	13
42721	13
42722	13
42723	13
42724	13
42725	13
42726	13
42727
42728	13
42729
42730	13
42731	13
42732	13
42733	13
42734	13
42735	13
42736	13
42737	13
42738	13
42739
42740	13
42741	13
42742	13
42743	13
42744	13
42745	13
42746	13
42747	13
42748	13
42749	13
42750	13
42751	13
42752	13
42753	13
42754	14
42755	14
42756	14
42757	14
42758	14
42759	14
42760	14
42761
42762	14
42763
42764	14
42765	14
42766
42767	14
42768	14
42769	14
42770	14
42771	14
42772	14
42773	14
42774
42775
42776	14
42777	14
42778	14
42779	14
42780	14
42781	14
42782	14
42783	14
42784	14
42785	14
42786	14
42787	14
42788	14
42789
42790	14
42791	14
42792	14
42793	14
42794	14
42795	14
42796	14
42797	14
42798	14
42799	14
42800	14
42801	14
42802	14
42803	14
42804	14
42805	14
42806	14
42807	14
42808	14
42809	14
42810	14
42811	14
42812	14
42813	14
42814	14
42815	14
42816	14
42817	14
42818	14
42819	14
42820	9
42821	9
42822	8.6
42823
42824	8.6
42825	8.6
42826	8.6
42827
42828	8.6
42829	8.6
42830	8.6
42831	8.6
42832	8.6
42833	8.6
42834	8.6
42835	8.6
42836
42837	8.6
42838	8.6
42839	8.6
42840
42841	8.6
42842	8.6
42843	8.6
42844	8.6
42845	8.6
42846	8.6
42847	10.4
42848	10.4
42849	10.4
42850
42851	10.4
42852	10.4
42853	10.4
42854	10.4
42855	10.4
42856	10.4
42857	10.4
42858	10.4
42859	10.4
42860	10.4
42861	10.4
42862	10.4
42863	10.4
42864	10.4
42865	10.4
42866	10.4
42867	10.4
42868	10.4
42869	10.4
42870
42871	10.4
42872	10.4
42873	10.4
42874	10.4
42875
42876	10.4
42877	10.4
42878	10.4
42879	10.4
42880	10.4
42881	10.4
42882	10.4
42883	10.4
42884
42885	10.4
42886	10.4
42887	10.4
42888	10.4
42889
42890	10.4
42891	10.4
42892	10.4
42893	10.4
42894	10.4
42895	10.4
42896	10.4
42897	10.4
42898	10.4
42899	10.4
42900	10.4
42901	10.4
42902	10.4
42903
42904	10.4
42905	10.4
42906	10.4
42907	10.4
42908	10.4
42909	10.4
42910	10.4
42911	10.4
42912
42913
42914
42915
42916
42917	10.4
42918
42919	10.4
42920	10.4
42921
42922	10.4
42923	10.4
42924	10.4
42925	10.4
42926	10.4
42927	10
42928	10
42929	10
42930	10
42931	10
42932	10
42933	10
42934	10
42935	10
42936	10
42937	10
42938	10
42939	10
42940	10
42941	10
42942	10
42943	10
42944	10
42945	10
42946	10
42947	10
42948	10
42949	10
42950	10
42951	10
42952	10
42953	10
42954	10
42955	10
42956	10
42957	10
42958	10
42959	10
42960
42961	9
42962	9
42963	9
42964	9
42965	9
42966	9
42967
42968	9
42969	9
42970	9
42971	9
42972	9
42973	9
42974
42975	9
42976	9
42977	9
42978	9
42979	9
42980	9
42981	9
42982	9
42983	9
42984	9
42985	9
42986	9
42987	9
42988	9
42989	9
42990	9
42991	9
42992	9
42993	9
42994	9.6
42995	9.6
42996	9.6
42997	9.6
42998	9.6
42999	9.6
43000	9.6
43001	9.8
43002	9.8
43003
43004	9.8
43005	9.8
43006	9.8
43007	10
43008	10
43009	11
43010	11
43011	11
43012	11
43013	11
43014	11
43015	11
43016
43017	11
43018	11
43019	11
43020	11
43021	11
43022
43023	11
43024	11
43025	11
43026	11
43027	11
43028	11
43029	11
43030	11
43031	11
43032	11
43033	11
43034	11
43035	11
43036	11
43037	11
43038	11
43039	11
43040	11
43041	11
43042	11
43043	11
43044
43045
43046	11
43047	11
43048	11
43049	11
43050	11
43051	11
43052
43053	11
43054	11
43055	11
43056	11
43057	11
43058	11
43059	11
43060	11
43061
43062	11
43063	11
43064
43065	11
43066	11
43067	11
43068	11
43069	11
43070	11
43071	11
43072	11
43073	11
43074	11
43075	11
43076	11
43077
43078
43079	11
43080	11
43081	11
43082
43083	11
43084	11
43085	11
43086	11
43087	11
43088	11
43089	11
43090	11
43091	11
43092	11
43093
43094	11
43095	11
43096	11
43097	11
43098	11
43099	11
43100	13
43101	13
43102
43103	13
43104
43105	13
43106	13
43107	13
43108	13
43109	13
43110
43111	13
43112	13
43113	13
43114	13
43115	13
43116	13
43117	13
43118
43119	13
43120	13.6
43121	13.6
43122	13.6
43123	13.6
43124	13.6
43125	13.6
43126	13.6
43127	13.6
43128	13.6
43129	13.6
43130	13.6
43131	13.6
43132	13.6
43133	13.6
43134	14
43135	14
43136	14
43137	14
43138	14
43139	14
43140	14
43141	14
43142	14
43143	14
43144	14
43145	14
43146	14
43147	14
43148	14
43149
43150
43151
43152	14
43153	14
43154	14
43155	14
43156	14
43157
43158
43159	14
43160	14
43161	14
43162
43163	14
43164	14
43165	14
43166
43167	14
43168	14
43169	14
43170	14
43171	14
43172	14
43173	14
43174	14
43175	14
43176	15
43177	15
43178	15
43179	15
43180	15
43181	15
43182	15
43183	15
43184	15
43185	15
43186	15
43187	15
43188	15
43189	15
43190
43191	15
43192	15
43193	15
43194	15
43195	15
43196	15
43197	15
43198	15
43199	15
43200	15
43201	15
43202	14
43203	14
43204	14
43205	14
43206	14
43207	14
43208	14
43209	14
43210	14
43211	14
43212	14
43213	14
43214	14
43215	14
43216
43217	14
43218	14
43219	14
43220	14
43221	14
43222	13.6
43223	13.6
43224	13.6
43225	13.6
43226	13.6
43227	13.6
43228	12
43229	12
43230	12
43231
43232	12
43233	12
43234	12
43235
43236	12
43237	12
43238	12
43239	11
43240	11
43241	11
43242	11
43243	11
43244	11
43245	11
43246	11
43247	11
43248	10.6
43249	10.6
43250	10.6
43251	10.6
43252	10.6
43253	10.6
43254	10.6
43255	10.6
43256	10.6
43257	10.6
43258	10.6
43259	10.6
43260	10.6
43261	10.6
43262
43263	10.6
43264	10.6
43265	10.6
43266	10.6
43267	10.6
43268	10.6
43269	10.6
43270	10.6
43271	10.6
43272	10.6
43273	10.6
43274	10.6
43275	10.6
43276	10.6
43277	10.6
43278	10.6
43279
43280	10.6
43281	10.6
43282	10.6
43283	10.6
43284	10.6
43285	10.6
43286	10.6
43287	10.6
43288	10.6
43289	10.6
43290
43291	10.6
43292	10.6
43293
43294	10.6
43295	10.6
43296	10.6
43297	10.6
43298	10.6
43299	10.6
43300	10.6
43301	10.6
43302	10.6
43303	10.6
43304	10.6
43305	10.6
43306
43307	10.6
43308	10.6
43309	10.6
43310	10.6
43311	10.6
43312	10.6
43313	10
43314	10
43315	10
43316	10
43317	10
43318	10
43319	10
43320	10
43321	10
43322	10
43323	10
43324	10
43325	10
43326	10
43327	10
43328	10
43329	10
43330	10
43331	10
43332	10
43333	10
43334	10
43335	9.6
43336	9.6
43337	9.6
43338	9.6
43339	9.6
43340	9.6
43341	9.6
43342	9.2
43343	9.2
43344	9.2
43345	9.2
43346	9.2
43347	9.2
43348	9.2
43349	9.2
43350	9.2
43351	9.2
43352
43353
43354
43355	9
43356	9
43357	9
43358	9
43359	9
43360
43361	9
43362	9
43363	9
43364	9
43365	9
43366	9
43367	9
43368	9
43369	9
43370	9
43371	9
43372	9
43373	9
43374	9
43375	9
43376	9
43377
43378	9
43379	9
43380	9
43381	9
43382	9
43383	9
43384	9
43385	9
43386	9
43387	9
43388	9
43389	9
43390	9
43391	9
43392	9
43393	9
43394	9
43395	9
43396	9
43397	9
43398	9
43399	9
43400	9
43401	9
43402	9
43403	9
43404	9
43405
43406	9
43407	9
43408	9
43409	9
43410	9
43411	9
43412	9
43413	9
43414	9
43415	9
43416	9
43417	9
43418	9
43419	9
43420	9
43421	9
43422	9
43423	9
43424	9
43425	9
43426	9
43427	9
43428	9
43429	9
43430	9
43431	9
43432	9
43433	9
43434	9
43435	9
43436	9
43437	9
43438	9
43439	9
43440	9
43441	9
43442	9
43443	9
43444	9
43445	9
43446	9
43447	9
43448	9
43449	9
43450	9
43451	9
43452	9
43453	9
43454	9
43455	9
43456
43457	9
43458	9
43459	9
43460	9
43461	9
43462	9
43463	9
43464	9
43465	9
43466	9
43467	9
43468	9
43469	9
43470	9
43471	9
43472	9
43473	9
43474	9
43475	9
43476	9
43477	9
43478	9
43479	9
43480	9
43481	9
43482	9
43483	9
43484	9
43485	9.4
43486	9.4
43487	9.4
43488	9.4
43489	9.4
43490	9.4
43491	9.4
43492	9.4
43493	9.4
43494	9.4
43495	9.4
43496	9.4
43497	9.4
43498	9.4
43499	9.4
43500	9.4
43501	9.4
43502	9.4
43503	9.4
43504	9.4
43505	9.4
43506	9.4
43507	9.4
43508	9.4
43509	9.4
43510	9.4
43511	9.4
43512	9.4
43513	9.4
43514	9.4
43515	9.4
43516	9.4
43517	9.4
43518	9.4
43519	9.4
43520	9.4
43521	9.4
43522	9.4
43523	9.4
43524	9.4
43525
43526	9.4
43527	9.4
43528	9.4
43529	9.4
43530	9.4
43531	9.4
43532	9.4
43533	9.4
43534	9.4
43535	9.4
43536	9.4
43537	9.4
43538	9.4
43539	9.4
43540	9.4
43541	9.2
43542	9.2
43543	9.2
43544	9.2
43545	9.2
43546	9.2
43547	9.2
43548	9.2
43549	9.2
43550	9.2
43551	9.2
43552	9.2
43553	9.2
43554	9.2
43555	9.2
43556	9.2
43557	9.2
43558	9.2
43559	9.2
43560	9.2
43561	9.2
43562	9.2
43563	9.2
43564	9.2
43565	9.2
43566	9.2
43567	9.2
43568	9.2
43569	9.2
43570	9.2
43571	9.2
43572	9.2
43573	9.2
43574	9.2
43575
43576	9.2
43577	9.2
43578	9.2
43579	9.2
43580	9.2
43581	9.2
43582	9.2
43583	9.2
43584	9.2
43585	9.2
43586	9.2
43587	9.2
43588	9.2
43589	9.2
43590	9.2
43591	9.2
43592
43593	9.2
43594	9.2
43595	9.2
43596
43597
43598	9.2
43599	9.2
43600	9.2
43601	9.2
43602	9.2
43603	9.2
43604	9.2
43605	9.2
43606	9.2
43607	9.2
43608	9.2
43609	9.2
43610	9.2
43611	9.2
43612	9.2
43613	9.2
43614	9.2
43615	9.2
43616	9.2
43617	9.2
43618	9.2
43619	9.2
43620	9.2
43621	9.2
43622	9.2
43623	9.2
43624	9.2
43625	9.2
43626	9.2
43627	9.2
43628	9.2
43629	9.2
43630	9.2
43631	9.2
43632	9.2
43633	9.2
43634	9.2
43635	9.2
43636	9.2
43637	9.2
43638	9.2
43639	9.4
[truncated: 1,031 more rows]

## Sheet: Sheet1 (2)
id	day	price
1	2014-01-01
1	2014-01-02	12
1	2014-01-03	11.6
1	2014-01-04
1	2014-01-05	11.6
1	2014-01-06
1	2014-01-07	13
1	2014-01-08	13
1	2014-01-09	13
1	2014-01-10	13
1	2014-01-11
1	2014-01-12	13
1	2014-01-13	13
1	2014-01-14	13
1	2014-01-15	13
1	2014-01-16	13
1	2014-01-17	13
1	2014-01-18	13
1	2014-01-19	13
1	2014-01-20	13
1	2014-01-21
1	2014-01-22	12.6
1	2014-01-23	12.6
1	2014-01-24	12.6
1	2014-01-25
1	2014-01-26	12.6
1	2014-01-27	12.6
1	2014-01-28	12.6
1	2014-01-29
1	2014-01-30
1	2014-01-31
1	2014-02-01
1	2014-02-02
1	2014-02-03
1	2014-02-04
1	2014-02-05
1	2014-02-06
1	2014-02-07
1	2014-02-08	12.6
1	2014-02-09	12.6
1	2014-02-10	12.6
1	2014-02-11	12.6
1	2014-02-12	12.6
1	2014-02-13	12.6
1	2014-02-14	12.6
1	2014-02-15	12.6
1	2014-02-16	12.6
1	2014-02-17	15.6
1	2014-02-18	13
1	2014-02-19	13
1	2014-02-20	13
1	2014-02-21	11.6
1	2014-02-22	11.6
1	2014-02-23	11.6
1	2014-02-24	11.2
1	2014-02-25	11.2
1	2014-02-26	11.2
1	2014-02-27	11.2
1	2014-02-28	11.2
1	2014-03-01	11.2
1	2014-03-02
1	2014-03-03	11.2
1	2014-03-04	12
1	2014-03-05	12
1	2014-03-06	12
1	2014-03-07	12.4
1	2014-03-08	12.4
1	2014-03-09	12.4
1	2014-03-10	12.4
1	2014-03-11	12.6
1	2014-03-12	12.6
1	2014-03-13	12.6
1	2014-03-14	13.6
1	2014-03-15	13.6
1	2014-03-16	13.6
1	2014-03-17	13.6
1	2014-03-18	12.4
1	2014-03-19
1	2014-03-20	12.4
1	2014-03-21	11.6
1	2014-03-22	11.6
1	2014-03-23
1	2014-03-24	11.6
1	2014-03-25	13
1	2014-03-26	13
1	2014-03-27	13
1	2014-03-28	12.6
1	2014-03-29
1	2014-03-30	12.6
1	2014-03-31	12.6
1	2014-04-01	13
1	2014-04-02	13
1	2014-04-03	13
1	2014-04-04	13
1	2014-04-05	13
1	2014-04-06	13
1	2014-04-07	13
1	2014-04-08	13
1	2014-04-09	13
1	2014-04-10	13
1	2014-04-11
1	2014-04-12
1	2014-04-13	13
1	2014-04-14	13
1	2014-04-15	12.6
1	2014-04-16	12.6
1	2014-04-17	12.6
1	2014-04-18
1	2014-04-19
1	2014-04-20
1	2014-04-21	12.6
1	2014-04-22
1	2014-04-23
1	2014-04-24	13
1	2014-04-25	13
1	2014-04-26	13
1	2014-04-27	13
1	2014-04-28	13
1	2014-04-29	12
1	2014-04-30	12
1	2014-05-01	12
1	2014-05-02
1	2014-05-03	12
1	2014-05-04	12
1	2014-05-05	10.6
1	2014-05-06	10.6
1	2014-05-07	10.6
1	2014-05-08	10.6
1	2014-05-09	10.6
1	2014-05-10	10.6
1	2014-05-11
1	2014-05-12	10.6
1	2014-05-13	10.6
1	2014-05-14	10.6
1	2014-05-15	10.6
1	2014-05-16	10
1	2014-05-17
1	2014-05-18
1	2014-05-19	10
1	2014-05-20
1	2014-05-21	8.4
1	2014-05-22	8.4
1	2014-05-23	8.4
1	2014-05-24
1	2014-05-25	8.4
1	2014-05-26	8.4
1	2014-05-27	7.8
1	2014-05-28	7.8
1	2014-05-29	7.8
1	2014-05-30	9.6
1	2014-05-31
1	2014-06-01	8
1	2014-06-02	8
1	2014-06-03	7
1	2014-06-04	7
1	2014-06-05	6.6
1	2014-06-06	5.6
1	2014-06-07	5.6
1	2014-06-08	5.6
1	2014-06-09	10
1	2014-06-10	10
1	2014-06-11	7
1	2014-06-12	7
1	2014-06-13	7
1	2014-06-14	7.2
1	2014-06-15	7.2
1	2014-06-16	7.2
1	2014-06-17	7.2
1	2014-06-18	7
1	2014-06-19
1	2014-06-20	6.6
1	2014-06-21	6.6
1	2014-06-22	6.6
1	2014-06-23	6.6
1	2014-06-24
1	2014-06-25	6.6
1	2014-06-26	6.6
1	2014-06-27	6.6
1	2014-06-28	6.6
1	2014-06-29	6.6
1	2014-06-30	6.6
1	2014-07-01	6.4
1	2014-07-02	6.4
1	2014-07-03	6.4
1	2014-07-04	6.4
1	2014-07-05
1	2014-07-06	6.4
1	2014-07-07	6.4
1	2014-07-08	6.6
1	2014-07-09	6.6
1	2014-07-10	6.6
1	2014-07-11	6.6
1	2014-07-12	6.6
1	2014-07-13	6.6
1	2014-07-14	6.6
1	2014-07-15	6.4
1	2014-07-16	6.4
1	2014-07-17	6.4
1	2014-07-18	6.4
1	2014-07-19
1	2014-07-20	6.4
1	2014-07-21	6.4
1	2014-07-22	6.6
1	2014-07-23	6.6
1	2014-07-24	6.4
1	2014-07-25	6.4
1	2014-07-26	7.2
1	2014-07-27	7.2
1	2014-07-28	7.2
1	2014-07-29	6.6
1	2014-07-30	6.6
1	2014-07-31	6.6
1	2014-08-01	6.6
1	2014-08-02	6.6
1	2014-08-03
1	2014-08-04	6.6
1	2014-08-05	6.6
1	2014-08-06	6.6
1	2014-08-07	6.6
1	2014-08-08	6.6
1	2014-08-09	6.6
1	2014-08-10
1	2014-08-11	6.6
1	2014-08-12	6.6
1	2014-08-13	6.6
1	2014-08-14	6.6
1	2014-08-15
1	2014-08-16	8.6
1	2014-08-17	8.6
1	2014-08-18	8.6
1	2014-08-19	8.6
1	2014-08-20	8.6
1	2014-08-21	8.6
1	2014-08-22
1	2014-08-23
1	2014-08-24
1	2014-08-25	9.5
1	2014-08-26	9.5
1	2014-08-27	9.6
1	2014-08-28	8.4
1	2014-08-29	8.4
1	2014-08-30
1	2014-08-31	8.4
1	2014-09-01	9
1	2014-09-02	9
1	2014-09-03	8.4
1	2014-09-04	9
1	2014-09-05	9
1	2014-09-06	10.4
1	2014-09-07
1	2014-09-08
1	2014-09-09	10.4
1	2014-09-10	10.4
1	2014-09-11	10.4
1	2014-09-12	10.4
1	2014-09-13	10.4
1	2014-09-14	10.4
1	2014-09-15	10.4
1	2014-09-16	9
1	2014-09-17	9
1	2014-09-18	9
1	2014-09-19	9
1	2014-09-20	10.4
1	2014-09-21	10.4
1	2014-09-22	10.4
1	2014-09-23	10.4
1	2014-09-24
1	2014-09-25	10.4
1	2014-09-26	9.2
1	2014-09-27
1	2014-09-28	9.2
1	2014-09-29	9.2
1	2014-09-30	9.2
1	2014-10-01	9.2
1	2014-10-02	9.2
1	2014-10-03
1	2014-10-04
1	2014-10-05	10
1	2014-10-06	10
1	2014-10-07	10
1	2014-10-08	7.6
1	2014-10-09	7.6
1	2014-10-10	7.6
1	2014-10-11
1	2014-10-12	7.6
1	2014-10-13	10.4
1	2014-10-14	10.4
1	2014-10-15	10.4
1	2014-10-16	10.4
1	2014-10-17	10.4
1	2014-10-18	10.4
1	2014-10-19	10.4
1	2014-10-20	10.4
1	2014-10-21	9.6
1	2014-10-22	9.6
1	2014-10-23	9.6
1	2014-10-24	9.6
1	2014-10-25	9.6
1	2014-10-26	9.6
1	2014-10-27	9.6
1	2014-10-28	9.6
1	2014-10-29	9.6
1	2014-10-30	9.6
1	2014-10-31	9.2
1	2014-11-01	9.2
1	2014-11-02
1	2014-11-03	9.2
1	2014-11-04	10.4
1	2014-11-05	10.4
1	2014-11-06	10.4
1	2014-11-07	8.4
1	2014-11-08	8.4
1	2014-11-09	8.4
1	2014-11-10	8.4
1	2014-11-11	9
1	2014-11-12	9
1	2014-11-13	9
1	2014-11-14	8.6
1	2014-11-15	8.6
1	2014-11-16	8.6
1	2014-11-17	8.6
1	2014-11-18	8.4
1	2014-11-19	8.4
1	2014-11-20	8.4
1	2014-11-21	9.6
1	2014-11-22	9.6
1	2014-11-23	9.6
1	2014-11-24	9.6
1	2014-11-25	9.6
1	2014-11-26	8.6
1	2014-11-27	8.6
1	2014-11-28	8.6
1	2014-11-29	8.6
1	2014-11-30	8.6
1	2014-12-01	8.6
1	2014-12-02	8.6
1	2014-12-03	8.6
1	2014-12-04	8.6
1	2014-12-05	8.6
1	2014-12-06	8.6
1	2014-12-07	8.6
1	2014-12-08	8.6
1	2014-12-09	9
1	2014-12-10	9
1	2014-12-11	9
1	2014-12-12	9
1	2014-12-13	9
1	2014-12-14	9
1	2014-12-15	13.6
1	2014-12-16	13.6
1	2014-12-17	13.6
1	2014-12-18	13.6
1	2014-12-19	15.6
1	2014-12-20
1	2014-12-21	15.6
1	2014-12-22	15.6
1	2014-12-23	13.4
1	2014-12-24	13.4
1	2014-12-25	13.4
1	2014-12-26	13
1	2014-12-27
1	2014-12-28	13
1	2014-12-29	13
1	2014-12-30	13
1	2014-12-31	13
1	2015-01-01	13
1	2015-01-02	13
1	2015-01-03	13
1	2015-01-04	13
1	2015-01-05	13
1	2015-01-06	13
1	2015-01-07
1	2015-01-08	13
1	2015-01-09	13
1	2015-01-10	13
1	2015-01-11	13
1	2015-01-12	13
1	2015-01-13	12.4
1	2015-01-14
1	2015-01-15	12.4
1	2015-01-16	12.4
1	2015-01-17	12.4
1	2015-01-18	12.4
1	2015-01-19	12.4
1	2015-01-20	12.4
1	2015-01-21	12.4
1	2015-01-22	13.6
1	2015-01-23	13.6
1	2015-01-24	13.6
1	2015-01-25	13.6
1	2015-01-26	13.6
1	2015-01-27	13.6
1	2015-01-28	13.6
1	2015-01-29	13.6
1	2015-01-30	13.6
1	2015-01-31	13.6
1	2015-02-01	13.6
1	2015-02-02	13
1	2015-02-03	13
1	2015-02-04	13
1	2015-02-05	13
1	2015-02-06	13
1	2015-02-07	13
1	2015-02-08	13
1	2015-02-09	11.6
1	2015-02-10	11.6
1	2015-02-11	11.6
1	2015-02-12	11.6
1	2015-02-13	11.6
1	2015-02-14	11.6
1	2015-02-15	11.6
1	2015-02-16	11.6
1	2015-02-17
1	2015-02-18	11.6
1	2015-02-19
1	2015-02-20
1	2015-02-21
1	2015-02-22
1	2015-02-23
1	2015-02-24
1	2015-02-25	11.6
1	2015-02-26
1	2015-02-27
1	2015-02-28
1	2015-03-01
1	2015-03-02	11.6
1	2015-03-03
1	2015-03-04	11.6
1	2015-03-05
1	2015-03-06
1	2015-03-07
1	2015-03-08
1	2015-03-09	11.6
1	2015-03-10	11.6
1	2015-03-11
1	2015-03-12	11.6
1	2015-03-13	11.6
1	2015-03-14	11.6
1	2015-03-15	11.6
1	2015-03-16
1	2015-03-17	11.6
1	2015-03-18	11.6
1	2015-03-19	10
1	2015-03-20	10
1	2015-03-21	10
1	2015-03-22	10
1	2015-03-23	10
1	2015-03-24	9.6
1	2015-03-25	9.6
1	2015-03-26	9.6
1	2015-03-27	9.6
1	2015-03-28	9.6
1	2015-03-29	9.6
1	2015-03-30	9.6
1	2015-03-31	9.6
1	2015-04-01	9.2
1	2015-04-02	9.2
1	2015-04-03	9.2
1	2015-04-04	9.2
1	2015-04-05	9.2
1	2015-04-06	9.2
1	2015-04-07	9.2
1	2015-04-08	9.2
1	2015-04-09	9.2
1	2015-04-10	9.2
1	2015-04-11	9.2
1	2015-04-12	9.2
1	2015-04-13	9
1	2015-04-14	9
1	2015-04-15	9
1	2015-04-16	9
1	2015-04-17	9
1	2015-04-18	9
1	2015-04-19	9
1	2015-04-20	9
1	2015-04-21	8.6
1	2015-04-22	8.6
1	2015-04-23	8.6
1	2015-04-24	8.6
1	2015-04-25	8.6
1	2015-04-26	8.6
1	2015-04-27
1	2015-04-28
1	2015-04-29	8.4
1	2015-04-30	8.4
1	2015-05-01
1	2015-05-02
1	2015-05-03
1	2015-05-04	8.4
1	2015-05-05
1	2015-05-06	8.4
1	2015-05-07	8.4
1	2015-05-08	8.4
1	2015-05-09	8.4
1	2015-05-10	8.4
1	2015-05-11	8.4
1	2015-05-12	7.6
1	2015-05-13	7.6
1	2015-05-14	7.6
1	2015-05-15	7.6
1	2015-05-16	7.6
1	2015-05-17	7.6
1	2015-05-18	7.6
1	2015-05-19	7.6
1	2015-05-20	8
1	2015-05-21	8
1	2015-05-22	8.4
1	2015-05-23
1	2015-05-24
1	2015-05-25	8.4
1	2015-05-26	8.4
1	2015-05-27	8.4
1	2015-05-28
1	2015-05-29
1	2015-05-30
1	2015-05-31
1	2015-06-01	8.4
1	2015-06-02	8.4
1	2015-06-03	7.6
1	2015-06-04	7.6
1	2015-06-05	7.6
1	2015-06-06
1	2015-06-07
1	2015-06-08	8.4
1	2015-06-09
1	2015-06-10	8.4
1	2015-06-11	8.4
1	2015-06-12	8.4
1	2015-06-13	8.4
1	2015-06-14	6.4
1	2015-06-15	6.4
1	2015-06-16
1	2015-06-17
1	2015-06-18	6.4
1	2015-06-19	6.4
1	2015-06-20	6.4
1	2015-06-21	6.4
1	2015-06-22	6.4
1	2015-06-23	6.4
1	2015-06-24	6.4
1	2015-06-25	6.4
1	2015-06-26	6.4
1	2015-06-27	6.4
1	2015-06-28	6.4
1	2015-06-29	6.4
1	2015-06-30	6.4
1	2015-07-01	6.4
1	2015-07-02	5.6
1	2015-07-03	5.6
1	2015-07-04
1	2015-07-05	5.6
1	2015-07-06
1	2015-07-07	7
1	2015-07-08	7
1	2015-07-09
1	2015-07-10	7
1	2015-07-11
1	2015-07-12	7
1	2015-07-13	7
1	2015-07-14	7
1	2015-07-15	7
1	2015-07-16	6.4
1	2015-07-17
1	2015-07-18	6.4
1	2015-07-19
1	2015-07-20	6.4
1	2015-07-21	8.6
1	2015-07-22	8.6
1	2015-07-23	8.6
1	2015-07-24
1	2015-07-25
1	2015-07-26	8.6
1	2015-07-27	8.6
1	2015-07-28	8.6
1	2015-07-29	13.6
1	2015-07-30	13.6
1	2015-07-31	13.6
1	2015-08-01
1	2015-08-02	13.6
1	2015-08-03	13.6
1	2015-08-04	13.6
1	2015-08-05	13.6
1	2015-08-06	13.6
1	2015-08-07	8.4
1	2015-08-08	8.4
1	2015-08-09	8.4
1	2015-08-10	8.4
1	2015-08-11	9
1	2015-08-12	9
1	2015-08-13
1	2015-08-14	9
1	2015-08-15	9
1	2015-08-16	9
1	2015-08-17	9
1	2015-08-18	9
1	2015-08-19	9
1	2015-08-20	9
1	2015-08-21	10.6
1	2015-08-22	10.6
1	2015-08-23	10.6
1	2015-08-24	10.6
1	2015-08-25	10.6
1	2015-08-26	10.6
1	2015-08-27	10.6
1	2015-08-28	11
1	2015-08-29
1	2015-08-30
1	2015-08-31	11
1	2015-09-01	11
1	2015-09-02	11
1	2015-09-03	11
1	2015-09-04	11
1	2015-09-05	11
1	2015-09-06	11
1	2015-09-07	11
1	2015-09-08
1	2015-09-09	11
1	2015-09-10	12.6
1	2015-09-11	12.6
1	2015-09-12	12.6
1	2015-09-13	12.6
1	2015-09-14	12.6
1	2015-09-15	12.6
1	2015-09-16	12.6
1	2015-09-17	12.6
1	2015-09-18	12.6
1	2015-09-19	12.6
1	2015-09-20	12.6
1	2015-09-21	12.6
1	2015-09-22	12.6
1	2015-09-23	12.6
1	2015-09-24	12.6
1	2015-09-25	12.6
1	2015-09-26	12.6
1	2015-09-27	12.6
1	2015-09-28	12.6
1	2015-09-29	12.6
1	2015-09-30	12.6
1	2015-10-01
1	2015-10-02	12.6
1	2015-10-03	12.6
1	2015-10-04	12.6
1	2015-10-05	12.6
1	2015-10-06	12.6
1	2015-10-07	12.6
1	2015-10-08	13
1	2015-10-09	13
1	2015-10-10	13
1	2015-10-11	13
1	2015-10-12	13
1	2015-10-13
1	2015-10-14	13
1	2015-10-15	8.6
1	2015-10-16	8.6
1	2015-10-17	8.6
1	2015-10-18	8.6
1	2015-10-19	8.6
1	2015-10-20	8.6
1	2015-10-21	10
1	2015-10-22	10
1	2015-10-23	10
1	2015-10-24
1	2015-10-25	10
1	2015-10-26	10
1	2015-10-27	10
1	2015-10-28	10
1	2015-10-29	10
1	2015-10-30	10
1	2015-10-31	10
1	2015-11-01	10
1	2015-11-02	10
1	2015-11-03	10
1	2015-11-04	10
1	2015-11-05	10
1	2015-11-06	10
1	2015-11-07	10
1	2015-11-08
1	2015-11-09	10
1	2015-11-10	10
1	2015-11-11	10
1	2015-11-12	10
1	2015-11-13	10
1	2015-11-14	10
1	2015-11-15	10
1	2015-11-16	10
1	2015-11-17	13
1	2015-11-18	13
1	2015-11-19	13
1	2015-11-20	13
1	2015-11-21	13
1	2015-11-22	13
1	2015-11-23	13
1	2015-11-24	13
1	2015-11-25	13
1	2015-11-26
1	2015-11-27
1	2015-11-28
1	2015-11-29
1	2015-11-30
1	2015-12-01	13
1	2015-12-02	13
1	2015-12-03	13
1	2015-12-04	10
1	2015-12-05	10
1	2015-12-06
1	2015-12-07	10
1	2015-12-08	10
1	2015-12-09	10
1	2015-12-10	10
1	2015-12-11	10
1	2015-12-12	10
1	2015-12-13	10
1	2015-12-14	10
1	2015-12-15	10
1	2015-12-16	10
1	2015-12-17	10
1	2015-12-18	10
1	2015-12-19	10
1	2015-12-20	10
1	2015-12-21	10
1	2015-12-22	10
1	2015-12-23	10
1	2015-12-24	10
1	2015-12-25	11
1	2015-12-26
1	2015-12-27	11
1	2015-12-28	11
1	2015-12-29	11
1	2015-12-30	11
1	2015-12-31	16
1	2016-01-01	16
1	2016-01-02	16
1	2016-01-03	16
1	2016-01-04	16
1	2016-01-05	16
1	2016-01-06	16
1	2016-01-07	16
1	2016-01-08	16
1	2016-01-09	16
1	2016-01-10	16
1	2016-01-11	16
1	2016-01-12	16
1	2016-01-13	16
1	2016-01-14	16
1	2016-01-15	16
1	2016-01-16
1	2016-01-17	16.6
1	2016-01-18	16.6
1	2016-01-19	13.6
1	2016-01-20	13.6
1	2016-01-21	13.6
1	2016-01-22	13.6
1	2016-01-23	13.6
1	2016-01-24	13.6
1	2016-01-25	13.6
1	2016-01-26	13.6
1	2016-01-27	13.6
1	2016-01-28	13.6
1	2016-01-29	13.6
1	2016-01-30	13.6
1	2016-01-31	13.6
1	2016-02-01	13.6
1	2016-02-02	13.6
1	2016-02-03	13.6
1	2016-02-04	13.6
1	2016-02-05	13.6
1	2016-02-06
1	2016-02-07	13.6
1	2016-02-08
1	2016-02-09	13.6
1	2016-02-10	13.6
1	2016-02-11	13.6
1	2016-02-12	13.6
1	2016-02-13	13.6
1	2016-02-14	13.6
1	2016-02-15	13.6
1	2016-02-16	13.6
1	2016-02-17	13.6
1	2016-02-18	13.6
1	2016-02-19	13.6
1	2016-02-20	13.6
1	2016-02-21	13.6
1	2016-02-22	13.6
1	2016-02-23	13.6
1	2016-02-24	13.6
1	2016-02-25	13.6
1	2016-02-26	13.6
1	2016-02-27	13.6
1	2016-02-28	13.6
1	2016-02-29
1	2016-03-01	13.6
1	2016-03-02	13.6
1	2016-03-03
1	2016-03-04	13.6
1	2016-03-05	12
1	2016-03-06	12
1	2016-03-07	12
1	2016-03-08	12
1	2016-03-09	12
1	2016-03-10	8.4
1	2016-03-11	8.4
1	2016-03-12	8.4
1	2016-03-13
1	2016-03-14	8.4
1	2016-03-15	8.4
1	2016-03-16	8.4
1	2016-03-17	8.4
1	2016-03-18	8.4
1	2016-03-19
1	2016-03-20	8.4
1	2016-03-21	8.4
1	2016-03-22	8.4
1	2016-03-23	8.4
1	2016-03-24	8.4
1	2016-03-25	8.4
1	2016-03-26	8.4
1	2016-03-27
1	2016-03-28	8.4
1	2016-03-29	8.4
1	2016-03-30	9
1	2016-03-31	9
1	2016-04-01	9
1	2016-04-02	9
1	2016-04-03	9
1	2016-04-04
1	2016-04-05	9
1	2016-04-06
1	2016-04-07
1	2016-04-08	9
1	2016-04-09
1	2016-04-10	9
1	2016-04-11	9
1	2016-04-12
1	2016-04-13	8.4
1	2016-04-14	8.4
1	2016-04-15	8.4
1	2016-04-16	8.4
1	2016-04-17	8.4
1	2016-04-18	8.4
1	2016-04-19	8.4
1	2016-04-20	10.4
1	2016-04-21	10.4
1	2016-04-22	10.4
1	2016-04-23	10.4
1	2016-04-24	10.4
1	2016-04-25	10.4
1	2016-04-26	10.4
1	2016-04-27	10.4
1	2016-04-28	10.4
1	2016-04-29	10.4
1	2016-04-30	10.4
1	2016-05-01	10.4
1	2016-05-02	10.4
1	2016-05-03	10.4
1	2016-05-04	10.4
1	2016-05-05	10.4
1	2016-05-06	10.4
1	2016-05-07	10.4
1	2016-05-08	10.4
1	2016-05-09	10.4
1	2016-05-10	10.4
1	2016-05-11
1	2016-05-12	10.4
1	2016-05-13	10.4
1	2016-05-14	10.4
1	2016-05-15	10.4
1	2016-05-16	10.4
1	2016-05-17	10.4
1	2016-05-18	10.6
1	2016-05-19	10.6
1	2016-05-20	10.6
1	2016-05-21	10.6
1	2016-05-22	10.6
1	2016-05-23	10.6
1	2016-05-24	10.6
1	2016-05-25	10.6
1	2016-05-26	10.6
1	2016-05-27	10.6
1	2016-05-28	10.6
1	2016-05-29	10.6
1	2016-05-30	10.6
1	2016-05-31	10
1	2016-06-01	9
1	2016-06-02	9
1	2016-06-03	9
1	2016-06-04	9
1	2016-06-05	9
1	2016-06-06	9
1	2016-06-07	9
1	2016-06-08
1	2016-06-09	9
1	2016-06-10
1	2016-06-11	9
1	2016-06-12	9
1	2016-06-13	9
1	2016-06-14	9
1	2016-06-15	9
1	2016-06-16	9.6
1	2016-06-17	9.6
1	2016-06-18	9.6
1	2016-06-19	9.6
1	2016-06-20	9.6
1	2016-06-21	9.6
1	2016-06-22	9.6
1	2016-06-23	9.6
1	2016-06-24	9.6
1	2016-06-25	9.6
1	2016-06-26
1	2016-06-27	9.6
1	2016-06-28	9.6
1	2016-06-29	9.6
1	2016-06-30	9.6
1	2016-07-01	9.6
1	2016-07-02	9.6
1	2016-07-03	9.6
1	2016-07-04	9.6
1	2016-07-05	9.6
1	2016-07-06	9.6
1	2016-07-07	6.6
1	2016-07-08	6.6
1	2016-07-09	6.6
1	2016-07-10	6.6
1	2016-07-11	6.6
1	2016-07-12	6.6
1	2016-07-13	6.6
1	2016-07-14	6.6
1	2016-07-15	6.6
1	2016-07-16	6.6
1	2016-07-17	6.6
1	2016-07-18	6.6
1	2016-07-19	6.6
1	2016-07-20	6.6
1	2016-07-21	6.6
1	2016-07-22	6.6
1	2016-07-23	6.6
1	2016-07-24	6.6
1	2016-07-25
1	2016-07-26	6.6
1	2016-07-27	6.4
1	2016-07-28	6.4
1	2016-07-29	6.4
1	2016-07-30	6.4
1	2016-07-31	6.4
1	2016-08-01	6.4
1	2016-08-02	6.4
1	2016-08-03	6.4
1	2016-08-04	6.4
1	2016-08-05	6.4
1	2016-08-06	6.4
1	2016-08-07	6.4
1	2016-08-08	6.4
1	2016-08-09	6.4
1	2016-08-10	6.4
1	2016-08-11	6.4
1	2016-08-12	6.4
1	2016-08-13	6.4
1	2016-08-14	6.4
1	2016-08-15	6.4
1	2016-08-16
1	2016-08-17	6.4
1	2016-08-18	6.4
1	2016-08-19	6.4
1	2016-08-20	6.4
1	2016-08-21	6.4
1	2016-08-22	6.4
1	2016-08-23	6.4
1	2016-08-24	6.4
1	2016-08-25	6.4
1	2016-08-26	6.4
1	2016-08-27	6.4
1	2016-08-28	6.4
1	2016-08-29	6.4
1	2016-08-30	6.4
1	2016-08-31	6.4
1	2016-09-01	6.4
1	2016-09-02	6.4
1	2016-09-03	6.4
1	2016-09-04	6.4
1	2016-09-05	6.4
1	2016-09-06	6.4
1	2016-09-07	6.4
1	2016-09-08
1	2016-09-09	10
1	2016-09-10	10
1	2016-09-11	11
1	2016-09-12	11
1	2016-09-13	11
1	2016-09-14	11
1	2016-09-15	11
1	2016-09-16
1	2016-09-17	11
1	2016-09-18	11
1	2016-09-19	11
1	2016-09-20	11
1	2016-09-21
1	2016-09-22	11
1	2016-09-23	11
1	2016-09-24	11
1	2016-09-25
1	2016-09-26	11
1	2016-09-27	11
1	2016-09-28	11
1	2016-09-29
1	2016-09-30	11
1	2016-10-01	11
1	2016-10-02	11
1	2016-10-03
1	2016-10-04
1	2016-10-05	11
1	2016-10-06
1	2016-10-07
1	2016-10-08
1	2016-10-09	11
1	2016-10-10	11
1	2016-10-11
1	2016-10-12
1	2016-10-13
1	2016-10-14
1	2016-10-15
1	2016-10-16
1	2016-10-17	11
1	2016-10-18	11
1	2016-10-19	11
1	2016-10-20	11
1	2016-10-21	11
1	2016-10-22	11
1	2016-10-23	11
1	2016-10-24	11
1	2016-10-25
1	2016-10-26	11
1	2016-10-27	11
1	2016-10-28
1	2016-10-29
1	2016-10-30
1	2016-10-31	11
1	2016-11-01	11
1	2016-11-02	11
1	2016-11-03	11
1	2016-11-04	11
1	2016-11-05	11
1	2016-11-06
1	2016-11-07	11
1	2016-11-08	11
1	2016-11-09	11
1	2016-11-10	11
1	2016-11-11
1	2016-11-12	11
1	2016-11-13	11
1	2016-11-14	11
1	2016-11-15	11
1	2016-11-16	11
1	2016-11-17	11
1	2016-11-18	11
1	2016-11-19	11
1	2016-11-20	11
1	2016-11-21	11
1	2016-11-22	11
1	2016-11-23	11
1	2016-11-24	11
1	2016-11-25	11
1	2016-11-26	11
1	2016-11-27	11
1	2016-11-28	11
1	2016-11-29	11
1	2016-11-30	11
1	2016-12-01	11
1	2016-12-02	11
1	2016-12-03	11
1	2016-12-04	11
1	2016-12-05	11
1	2016-12-06	11
1	2016-12-07	11
1	2016-12-08	11
1	2016-12-09	13
1	2016-12-10	13
1	2016-12-11	13
1	2016-12-12	13
1	2016-12-13	13
1	2016-12-14	13
1	2016-12-15	13
1	2016-12-16	13
1	2016-12-17	13
1	2016-12-18	13
1	2016-12-19	13
1	2016-12-20	13
1	2016-12-21	13
1	2016-12-22	13
1	2016-12-23
1	2016-12-24	13
1	2016-12-25
1	2016-12-26	13
1	2016-12-27	13
1	2016-12-28	13
1	2016-12-29	13
1	2016-12-30	13
1	2016-12-31	13
1	2017-01-01	13
1	2017-01-02	13
1	2017-01-03	13
1	2017-01-04
1	2017-01-05	13
1	2017-01-06	13
1	2017-01-07	13
1	2017-01-08	13
1	2017-01-09	13
1	2017-01-10	13
1	2017-01-11	13
1	2017-01-12	13
1	2017-01-13	13
1	2017-01-14	13
1	2017-01-15	13
1	2017-01-16	13
1	2017-01-17	13
1	2017-01-18	13
1	2017-01-19	14
1	2017-01-20	14
1	2017-01-21	14
1	2017-01-22	14
1	2017-01-23	14
1	2017-01-24	14
1	2017-01-25	14
1	2017-01-26
1	2017-01-27	14
1	2017-01-28
1	2017-01-29	14
1	2017-01-30	14
1	2017-01-31
1	2017-02-01	14
1	2017-02-02	14
1	2017-02-03	14
1	2017-02-04	14
1	2017-02-05	14
1	2017-02-06	14
1	2017-02-07	14
1	2017-02-08
1	2017-02-09
1	2017-02-10	14
1	2017-02-11	14
1	2017-02-12	14
1	2017-02-13	14
1	2017-02-14	14
1	2017-02-15	14
1	2017-02-16	14
1	2017-02-17	14
1	2017-02-18	14
1	2017-02-19	14
1	2017-02-20	14
1	2017-02-21	14
1	2017-02-22	14
1	2017-02-23
1	2017-02-24	14
1	2017-02-25	14
1	2017-02-26	14
1	2017-02-27	14
1	2017-02-28	14
1	2017-03-01	14
1	2017-03-02	14
1	2017-03-03	14
1	2017-03-04	14
1	2017-03-05	14
1	2017-03-06	14
1	2017-03-07	14
1	2017-03-08	14
1	2017-03-09	14
1	2017-03-10	14
1	2017-03-11	14
1	2017-03-12	14
1	2017-03-13	14
1	2017-03-14	14
1	2017-03-15	14
1	2017-03-16	14
1	2017-03-17	14
1	2017-03-18	14
1	2017-03-19	14
1	2017-03-20	14
1	2017-03-21	14
1	2017-03-22	14
1	2017-03-23	14
1	2017-03-24	14
1	2017-03-25	14
1	2017-03-26	9
1	2017-03-27	9
1	2017-03-28	8.6
1	2017-03-29
1	2017-03-30	8.6
1	2017-03-31	8.6
1	2017-04-01	8.6
1	2017-04-02
1	2017-04-03	8.6
1	2017-04-04	8.6
1	2017-04-05	8.6
1	2017-04-06	8.6
1	2017-04-07	8.6
1	2017-04-08	8.6
1	2017-04-09	8.6
1	2017-04-10	8.6
1	2017-04-11
1	2017-04-12	8.6
1	2017-04-13	8.6
1	2017-04-14	8.6
1	2017-04-15
1	2017-04-16	8.6
1	2017-04-17	8.6
1	2017-04-18	8.6
1	2017-04-19	8.6
1	2017-04-20	8.6
1	2017-04-21	8.6
1	2017-04-22	10.4
1	2017-04-23	10.4
1	2017-04-24	10.4
1	2017-04-25
1	2017-04-26	10.4
1	2017-04-27	10.4
1	2017-04-28	10.4
1	2017-04-29	10.4
1	2017-04-30	10.4
1	2017-05-01	10.4
1	2017-05-02	10.4
1	2017-05-03	10.4
1	2017-05-04	10.4
1	2017-05-05	10.4
1	2017-05-06	10.4
1	2017-05-07	10.4
1	2017-05-08	10.4
1	2017-05-09	10.4
1	2017-05-10	10.4
1	2017-05-11	10.4
1	2017-05-12	10.4
1	2017-05-13	10.4
1	2017-05-14	10.4
1	2017-05-15
1	2017-05-16	10.4
1	2017-05-17	10.4
1	2017-05-18	10.4
1	2017-05-19	10.4
1	2017-05-20
1	2017-05-21	10.4
1	2017-05-22	10.4
1	2017-05-23	10.4
1	2017-05-24	10.4
1	2017-05-25	10.4
1	2017-05-26	10.4
1	2017-05-27	10.4
1	2017-05-28	10.4
1	2017-05-29
1	2017-05-30	10.4
1	2017-05-31	10.4
1	2017-06-01	10.4
1	2017-06-02	10.4
1	2017-06-03
1	2017-06-04	10.4
1	2017-06-05	10.4
1	2017-06-06	10.4
1	2017-06-07	10.4
1	2017-06-08	10.4
1	2017-06-09	10.4
1	2017-06-10	10.4
1	2017-06-11	10.4
1	2017-06-12	10.4
1	2017-06-13	10.4
1	2017-06-14	10.4
1	2017-06-15	10.4
1	2017-06-16	10.4
1	2017-06-17
1	2017-06-18	10.4
1	2017-06-19	10.4
1	2017-06-20	10.4
1	2017-06-21	10.4
1	2017-06-22	10.4
1	2017-06-23	10.4
1	2017-06-24	10.4
1	2017-06-25	10.4
1	2017-06-26
1	2017-06-27
1	2017-06-28
1	2017-06-29
1	2017-06-30
1	2017-07-01	10.4
1	2017-07-02
1	2017-07-03	10.4
1	2017-07-04	10.4
1	2017-07-05
1	2017-07-06	10.4
1	2017-07-07	10.4
1	2017-07-08	10.4
1	2017-07-09	10.4
1	2017-07-10	10.4
1	2017-07-11	10
1	2017-07-12	10
1	2017-07-13	10
1	2017-07-14	10
1	2017-07-15	10
1	2017-07-16	10
1	2017-07-17	10
1	2017-07-18	10
1	2017-07-19	10
1	2017-07-20	10
1	2017-07-21	10
1	2017-07-22	10
1	2017-07-23	10
1	2017-07-24	10
1	2017-07-25	10
1	2017-07-26	10
1	2017-07-27	10
1	2017-07-28	10
1	2017-07-29	10
1	2017-07-30	10
1	2017-07-31	10
1	2017-08-01	10
1	2017-08-02	10
1	2017-08-03	10
1	2017-08-04	10
1	2017-08-05	10
1	2017-08-06	10
1	2017-08-07	10
1	2017-08-08	10
1	2017-08-09	10
1	2017-08-10	10
1	2017-08-11	10
1	2017-08-12	10
1	2017-08-13
1	2017-08-14	9
1	2017-08-15	9
1	2017-08-16	9
1	2017-08-17	9
1	2017-08-18	9
1	2017-08-19	9
1	2017-08-20
1	2017-08-21	9
1	2017-08-22	9
1	2017-08-23	9
1	2017-08-24	9
1	2017-08-25	9
1	2017-08-26	9
1	2017-08-27
1	2017-08-28	9
1	2017-08-29	9
1	2017-08-30	9
1	2017-08-31	9
1	2017-09-01	9
1	2017-09-02	9
1	2017-09-03	9
1	2017-09-04	9
1	2017-09-05	9
1	2017-09-06	9
1	2017-09-07	9
1	2017-09-08	9
1	2017-09-09	9
1	2017-09-10	9
1	2017-09-11	9
1	2017-09-12	9
1	2017-09-13	9
1	2017-09-14	9
1	2017-09-15	9
1	2017-09-16	9.6
1	2017-09-17	9.6
1	2017-09-18	9.6
1	2017-09-19	9.6
1	2017-09-20	9.6
1	2017-09-21	9.6
1	2017-09-22	9.6
1	2017-09-23	9.8
1	2017-09-24	9.8
1	2017-09-25
1	2017-09-26	9.8
1	2017-09-27	9.8
1	2017-09-28	9.8
1	2017-09-29	10
1	2017-09-30	10
1	2017-10-01	11
1	2017-10-02	11
1	2017-10-03	11
1	2017-10-04	11
1	2017-10-05	11
1	2017-10-06	11
1	2017-10-07	11
1	2017-10-08
1	2017-10-09	11
1	2017-10-10	11
1	2017-10-11	11
1	2017-10-12	11
1	2017-10-13	11
1	2017-10-14
1	2017-10-15	11
1	2017-10-16	11
1	2017-10-17	11
1	2017-10-18	11
1	2017-10-19	11
1	2017-10-20	11
1	2017-10-21	11
1	2017-10-22	11
1	2017-10-23	11
1	2017-10-24	11
1	2017-10-25	11
1	2017-10-26	11
1	2017-10-27	11
1	2017-10-28	11
1	2017-10-29	11
1	2017-10-30	11
1	2017-10-31	11
1	2017-11-01	11
1	2017-11-02	11
1	2017-11-03	11
1	2017-11-04	11
1	2017-11-05
1	2017-11-06
1	2017-11-07	11
1	2017-11-08	11
1	2017-11-09	11
1	2017-11-10	11
1	2017-11-11	11
1	2017-11-12	11
1	2017-11-13
1	2017-11-14	11
1	2017-11-15	11
1	2017-11-16	11
1	2017-11-17	11
1	2017-11-18	11
1	2017-11-19	11
1	2017-11-20	11
1	2017-11-21	11
1	2017-11-22
1	2017-11-23	11
1	2017-11-24	11
1	2017-11-25
1	2017-11-26	11
1	2017-11-27	11
1	2017-11-28	11
1	2017-11-29	11
1	2017-11-30	11
1	2017-12-01	11
1	2017-12-02	11
1	2017-12-03	11
1	2017-12-04	11
1	2017-12-05	11
1	2017-12-06	11
1	2017-12-07	11
1	2017-12-08
1	2017-12-09
1	2017-12-10	11
1	2017-12-11	11
1	2017-12-12	11
1	2017-12-13
1	2017-12-14	11
1	2017-12-15	11
1	2017-12-16	11
1	2017-12-17	11
1	2017-12-18	11
1	2017-12-19	11
1	2017-12-20	11
1	2017-12-21	11
1	2017-12-22	11
1	2017-12-23	11
1	2017-12-24
1	2017-12-25	11
1	2017-12-26	11
1	2017-12-27	11
1	2017-12-28	11
1	2017-12-29	11
1	2017-12-30	11
1	2017-12-31	13
1	2018-01-01	13
1	2018-01-02
1	2018-01-03	13
1	2018-01-04
1	2018-01-05	13
1	2018-01-06	13
1	2018-01-07	13
1	2018-01-08	13
1	2018-01-09	13
1	2018-01-10
1	2018-01-11	13
1	2018-01-12	13
1	2018-01-13	13
1	2018-01-14	13
1	2018-01-15	13
1	2018-01-16	13
1	2018-01-17	13
1	2018-01-18
1	2018-01-19	13
1	2018-01-20	13.6
1	2018-01-21	13.6
1	2018-01-22	13.6
1	2018-01-23	13.6
1	2018-01-24	13.6
1	2018-01-25	13.6
1	2018-01-26	13.6
1	2018-01-27	13.6
1	2018-01-28	13.6
1	2018-01-29	13.6
1	2018-01-30	13.6
1	2018-01-31	13.6
1	2018-02-01	13.6
1	2018-02-02	13.6
1	2018-02-03	14
1	2018-02-04	14
1	2018-02-05	14
1	2018-02-06	14
1	2018-02-07	14
1	2018-02-08	14
1	2018-02-09	14
1	2018-02-10	14
1	2018-02-11	14
1	2018-02-12	14
1	2018-02-13	14
1	2018-02-14	14
1	2018-02-15	14
1	2018-02-16	14
1	2018-02-17	14
1	2018-02-18
1	2018-02-19
1	2018-02-20
1	2018-02-21	14
1	2018-02-22	14
1	2018-02-23	14
1	2018-02-24	14
1	2018-02-25	14
1	2018-02-26
1	2018-02-27
1	2018-02-28	14
1	2018-03-01	14
1	2018-03-02	14
1	2018-03-03
1	2018-03-04	14
1	2018-03-05	14
1	2018-03-06	14
1	2018-03-07
1	2018-03-08	14
1	2018-03-09	14
1	2018-03-10	14
1	2018-03-11	14
1	2018-03-12	14
1	2018-03-13	14
1	2018-03-14	14
1	2018-03-15	14
1	2018-03-16	14
1	2018-03-17	15
1	2018-03-18	15
1	2018-03-19	15
1	2018-03-20	15
1	2018-03-21	15
1	2018-03-22	15
1	2018-03-23	15
1	2018-03-24	15
1	2018-03-25	15
1	2018-03-26	15
1	2018-03-27	15
1	2018-03-28	15
1	2018-03-29	15
1	2018-03-30	15
1	2018-03-31
1	2018-04-01	15
1	2018-04-02	15
1	2018-04-03	15
1	2018-04-04	15
1	2018-04-05	15
1	2018-04-06	15
1	2018-04-07	15
1	2018-04-08	15
1	2018-04-09	15
1	2018-04-10	15
1	2018-04-11	15
1	2018-04-12	14
1	2018-04-13	14
1	2018-04-14	14
1	2018-04-15	14
1	2018-04-16	14
1	2018-04-17	14
1	2018-04-18	14
1	2018-04-19	14
1	2018-04-20	14
1	2018-04-21	14
1	2018-04-22	14
1	2018-04-23	14
1	2018-04-24	14
1	2018-04-25	14
1	2018-04-26
1	2018-04-27	14
1	2018-04-28	14
1	2018-04-29	14
1	2018-04-30	14
1	2018-05-01	14
1	2018-05-02	13.6
1	2018-05-03	13.6
1	2018-05-04	13.6
1	2018-05-05	13.6
1	2018-05-06	13.6
1	2018-05-07	13.6
1	2018-05-08	12
1	2018-05-09	12
1	2018-05-10	12
1	2018-05-11
1	2018-05-12	12
1	2018-05-13	12
1	2018-05-14	12
1	2018-05-15
1	2018-05-16	12
1	2018-05-17	12
1	2018-05-18	12
1	2018-05-19	11
1	2018-05-20	11
1	2018-05-21	11
1	2018-05-22	11
1	2018-05-23	11
1	2018-05-24	11
1	2018-05-25	11
1	2018-05-26	11
1	2018-05-27	11
1	2018-05-28	10.6
1	2018-05-29	10.6
1	2018-05-30	10.6
1	2018-05-31	10.6
1	2018-06-01	10.6
1	2018-06-02	10.6
1	2018-06-03	10.6
1	2018-06-04	10.6
1	2018-06-05	10.6
1	2018-06-06	10.6
1	2018-06-07	10.6
1	2018-06-08	10.6
1	2018-06-09	10.6
1	2018-06-10	10.6
1	2018-06-11
1	2018-06-12	10.6
1	2018-06-13	10.6
1	2018-06-14	10.6
1	2018-06-15	10.6
1	2018-06-16	10.6
1	2018-06-17	10.6
1	2018-06-18	10.6
1	2018-06-19	10.6
1	2018-06-20	10.6
1	2018-06-21	10.6
1	2018-06-22	10.6
1	2018-06-23	10.6
1	2018-06-24	10.6
1	2018-06-25	10.6
1	2018-06-26	10.6
1	2018-06-27	10.6
1	2018-06-28
1	2018-06-29	10.6
1	2018-06-30	10.6
1	2018-07-01	10.6
1	2018-07-02	10.6
1	2018-07-03	10.6
1	2018-07-04	10.6
1	2018-07-05	10.6
1	2018-07-06	10.6
1	2018-07-07	10.6
1	2018-07-08	10.6
1	2018-07-09
1	2018-07-10	10.6
1	2018-07-11	10.6
1	2018-07-12
1	2018-07-13	10.6
1	2018-07-14	10.6
1	2018-07-15	10.6
1	2018-07-16	10.6
1	2018-07-17	10.6
1	2018-07-18	10.6
1	2018-07-19	10.6
1	2018-07-20	10.6
1	2018-07-21	10.6
1	2018-07-22	10.6
1	2018-07-23	10.6
1	2018-07-24	10.6
1	2018-07-25
1	2018-07-26	10.6
1	2018-07-27	10.6
1	2018-07-28	10.6
1	2018-07-29	10.6
1	2018-07-30	10.6
1	2018-07-31	10.6
1	2018-08-01	10
1	2018-08-02	10
1	2018-08-03	10
1	2018-08-04	10
1	2018-08-05	10
1	2018-08-06	10
1	2018-08-07	10
1	2018-08-08	10
1	2018-08-09	10
1	2018-08-10	10
1	2018-08-11	10
1	2018-08-12	10
1	2018-08-13	10
1	2018-08-14	10
1	2018-08-15	10
1	2018-08-16	10
1	2018-08-17	10
1	2018-08-18	10
1	2018-08-19	10
1	2018-08-20	10
1	2018-08-21	10
1	2018-08-22	10
1	2018-08-23	9.6
1	2018-08-24	9.6
1	2018-08-25	9.6
1	2018-08-26	9.6
1	2018-08-27	9.6
1	2018-08-28	9.6
1	2018-08-29	9.6
1	2018-08-30	9.2
1	2018-08-31	9.2
1	2018-09-01	9.2
1	2018-09-02	9.2
1	2018-09-03	9.2
1	2018-09-04	9.2
1	2018-09-05	9.2
1	2018-09-06	9.2
1	2018-09-07	9.2
1	2018-09-08	9.2
1	2018-09-09
1	2018-09-10
1	2018-09-11
1	2018-09-12	9
1	2018-09-13	9
1	2018-09-14	9
1	2018-09-15	9
1	2018-09-16	9
1	2018-09-17
1	2018-09-18	9
1	2018-09-19	9
1	2018-09-20	9
1	2018-09-21	9
1	2018-09-22	9
1	2018-09-23	9
1	2018-09-24	9
1	2018-09-25	9
1	2018-09-26	9
1	2018-09-27	9
1	2018-09-28	9
1	2018-09-29	9
1	2018-09-30	9
1	2018-10-01	9
1	2018-10-02	9
1	2018-10-03	9
1	2018-10-04
1	2018-10-05	9
1	2018-10-06	9
1	2018-10-07	9
1	2018-10-08	9
1	2018-10-09	9
1	2018-10-10	9
1	2018-10-11	9
1	2018-10-12	9
1	2018-10-13	9
1	2018-10-14	9
1	2018-10-15	9
1	2018-10-16	9
1	2018-10-17	9
1	2018-10-18	9
1	2018-10-19	9
1	2018-10-20	9
1	2018-10-21	9
1	2018-10-22	9
1	2018-10-23	9
1	2018-10-24	9
1	2018-10-25	9
1	2018-10-26	9
1	2018-10-27	9
1	2018-10-28	9
1	2018-10-29	9
1	2018-10-30	9
1	2018-10-31	9
1	2018-11-01
1	2018-11-02	9
1	2018-11-03	9
1	2018-11-04	9
1	2018-11-05	9
1	2018-11-06	9
1	2018-11-07	9
1	2018-11-08	9
1	2018-11-09	9
1	2018-11-10	9
1	2018-11-11	9
1	2018-11-12	9
1	2018-11-13	9
1	2018-11-14	9
1	2018-11-15	9
1	2018-11-16	9
1	2018-11-17	9
1	2018-11-18	9
1	2018-11-19	9
1	2018-11-20	9
1	2018-11-21	9
1	2018-11-22	9
1	2018-11-23	9
1	2018-11-24	9
1	2018-11-25	9
1	2018-11-26	9
1	2018-11-27	9
1	2018-11-28	9
1	2018-11-29	9
1	2018-11-30	9
1	2018-12-01	9
1	2018-12-02	9
1	2018-12-03	9
1	2018-12-04	9
1	2018-12-05	9
1	2018-12-06	9
1	2018-12-07	9
1	2018-12-08	9
1	2018-12-09	9
1	2018-12-10	9
1	2018-12-11	9
1	2018-12-12	9
1	2018-12-13	9
1	2018-12-14	9
1	2018-12-15	9
1	2018-12-16	9
1	2018-12-17	9
1	2018-12-18	9
1	2018-12-19	9
1	2018-12-20	9
1	2018-12-21	9
1	2018-12-22
1	2018-12-23	9
1	2018-12-24	9
1	2018-12-25	9
1	2018-12-26	9
1	2018-12-27	9
1	2018-12-28	9
1	2018-12-29	9
1	2018-12-30	9
1	2018-12-31	9
1	2019-01-01	9
1	2019-01-02	9
1	2019-01-03	9
1	2019-01-04	9
1	2019-01-05	9
1	2019-01-06	9
1	2019-01-07	9
1	2019-01-08	9
1	2019-01-09	9
1	2019-01-10	9
1	2019-01-11	9
1	2019-01-12	9
1	2019-01-13	9
1	2019-01-14	9
1	2019-01-15	9
1	2019-01-16	9
1	2019-01-17	9
1	2019-01-18	9
1	2019-01-19	9
1	2019-01-20	9.4
1	2019-01-21	9.4
1	2019-01-22	9.4
1	2019-01-23	9.4
1	2019-01-24	9.4
1	2019-01-25	9.4
1	2019-01-26	9.4
1	2019-01-27	9.4
1	2019-01-28	9.4
1	2019-01-29	9.4
1	2019-01-30	9.4
1	2019-01-31	9.4
1	2019-02-01	9.4
1	2019-02-02	9.4
1	2019-02-03	9.4
1	2019-02-04	9.4
1	2019-02-05	9.4
1	2019-02-06	9.4
1	2019-02-07	9.4
1	2019-02-08	9.4
1	2019-02-09	9.4
1	2019-02-10	9.4
1	2019-02-11	9.4
1	2019-02-12	9.4
1	2019-02-13	9.4
1	2019-02-14	9.4
1	2019-02-15	9.4
1	2019-02-16	9.4
1	2019-02-17	9.4
1	2019-02-18	9.4
1	2019-02-19	9.4
1	2019-02-20	9.4
1	2019-02-21	9.4
1	2019-02-22	9.4
1	2019-02-23	9.4
1	2019-02-24	9.4
1	2019-02-25	9.4
1	2019-02-26	9.4
1	2019-02-27	9.4
1	2019-02-28	9.4
1	2019-03-01
1	2019-03-02	9.4
1	2019-03-03	9.4
1	2019-03-04	9.4
1	2019-03-05	9.4
1	2019-03-06	9.4
1	2019-03-07	9.4
1	2019-03-08	9.4
1	2019-03-09	9.4
1	2019-03-10	9.4
1	2019-03-11	9.4
1	2019-03-12	9.4
1	2019-03-13	9.4
1	2019-03-14	9.4
1	2019-03-15	9.4
1	2019-03-16	9.4
1	2019-03-17	9.2
1	2019-03-18	9.2
1	2019-03-19	9.2
1	2019-03-20	9.2
1	2019-03-21	9.2
1	2019-03-22	9.2
1	2019-03-23	9.2
1	2019-03-24	9.2
1	2019-03-25	9.2
1	2019-03-26	9.2
1	2019-03-27	9.2
1	2019-03-28	9.2
1	2019-03-29	9.2
1	2019-03-30	9.2
1	2019-03-31	9.2
1	2019-04-01	9.2
1	2019-04-02	9.2
1	2019-04-03	9.2
1	2019-04-04	9.2
1	2019-04-05	9.2
1	2019-04-06	9.2
1	2019-04-07	9.2
1	2019-04-08	9.2
1	2019-04-09	9.2
1	2019-04-10	9.2
1	2019-04-11	9.2
1	2019-04-12	9.2
1	2019-04-13	9.2
1	2019-04-14	9.2
1	2019-04-15	9.2
1	2019-04-16	9.2
1	2019-04-17	9.2
1	2019-04-18	9.2
1	2019-04-19	9.2
1	2019-04-20
1	2019-04-21	9.2
1	2019-04-22	9.2
1	2019-04-23	9.2
1	2019-04-24	9.2
1	2019-04-25	9.2
1	2019-04-26	9.2
1	2019-04-27	9.2
1	2019-04-28	9.2
1	2019-04-29	9.2
1	2019-04-30	9.2
1	2019-05-01	9.2
1	2019-05-02	9.2
1	2019-05-03	9.2
1	2019-05-04	9.2
1	2019-05-05	9.2
1	2019-05-06	9.2
1	2019-05-07
1	2019-05-08	9.2
1	2019-05-09	9.2
1	2019-05-10	9.2
1	2019-05-11
1	2019-05-12
1	2019-05-13	9.2
1	2019-05-14	9.2
1	2019-05-15	9.2
1	2019-05-16	9.2
1	2019-05-17	9.2
1	2019-05-18	9.2
1	2019-05-19	9.2
1	2019-05-20	9.2
1	2019-05-21	9.2
1	2019-05-22	9.2
1	2019-05-23	9.2
1	2019-05-24	9.2
1	2019-05-25	9.2
1	2019-05-26	9.2
1	2019-05-27	9.2
1	2019-05-28	9.2
1	2019-05-29	9.2
1	2019-05-30	9.2
1	2019-05-31	9.2
1	2019-06-01	9.2
1	2019-06-02	9.2
1	2019-06-03	9.2
1	2019-06-04	9.2
1	2019-06-05	9.2
1	2019-06-06	9.2
1	2019-06-07	9.2
1	2019-06-08	9.2
1	2019-06-09	9.2
1	2019-06-10	9.2
1	2019-06-11	9.2
1	2019-06-12	9.2
1	2019-06-13	9.2
1	2019-06-14	9.2
1	2019-06-15	9.2
1	2019-06-16	9.2
1	2019-06-17	9.2
1	2019-06-18	9.2
1	2019-06-19	9.2
1	2019-06-20	9.2
1	2019-06-21	9.2
1	2019-06-22	9.2
[truncated: 1,032 more rows]
