# Supplementary material for: Characteristic mango price forecasting using combined deep-learning optimization model
Source: PLoS One. 2023 Apr 13;18(4):e0283584. doi: 10.1371/journal.pone.0283584 (PMC10101496; doi:10.1371/journal.pone.0283584)
Supplement: S1 Data — (ZIP) [file pone.0283584.s001.zip › Experimental data and related Codes (English Version)/untitled-LSTM code.m]

% Solve an Autoregression Time-Series Problem with a NAR Neural Network
% Script generated by Neural Time Series app
% Created 01-Jan-2022 12:57:15
%
% This script assumes this variable is defined:
%
%   price - feedback time series.
T = tonndata(price,false,false);
% Choose a Training Function
% For a list of all training functions type: help nntrain
% 'trainlm' is usually fastest.
% 'trainbr' takes longer but may be better for challenging problems.
% 'trainscg' uses less memory. Suitable in low memory situations.
trainFcn = 'trainlm';  % Levenberg-Marquardt backpropagation.

% Create a Nonlinear Autoregressive Network
feedbackDelays = 1:2;
hiddenLayerSize = 10;
net = narnet(feedbackDelays,hiddenLayerSize,'open',trainFcn);

% Choose Feedback Pre/Post-Processing Functions
% Settings for feedback input are automatically applied to feedback output
% For a list of all processing functions type: help nnprocess
net.input.processFcns = {'removeconstantrows','mapminmax'};

% Prepare the Data for Training and Simulation
% The function PREPARETS prepares timeseries data for a particular network,
% shifting time by the minimum amount to fill input states and layer
% states. Using PREPARETS allows you to keep your original time series data
% unchanged, while easily customizing it for networks with differing
% numbers of delays, with open loop or closed loop feedback modes.
[x,xi,ai,t] = preparets(net,{},{},T);

% Setup Division of Data for Training, Validation, Testing
% For a list of all data division functions type: help nndivision
net.divideFcn = 'dividerand';  % Divide data randomly
net.divideMode = 'time';  % Divide up every sample
net.divideParam.trainRatio = 70/100;
net.divideParam.valRatio = 15/100;
net.divideParam.testRatio = 15/100;

% Choose a Performance Function
% For a list of all performance functions type: help nnperformance
net.performFcn = 'mse';  % 均方误差

% Choose Plot Functions
% For a list of all plot functions type: help nnplot
net.plotFcns = {'plotperform','plottrainstate', 'ploterrhist', ...
    'plotregression', 'plotresponse', 'ploterrcorr', 'plotinerrcorr'};
% Train the Network
[net,tr] = train(net,x,t,xi,ai);
% Test the Network
y = net(x,xi,ai);
e = gsubtract(t,y);
performance = perform(net,t,y)

% Recalculate Training, Validation and Test Performance
trainTargets = gmultiply(t,tr.trainMask);
valTargets = gmultiply(t,tr.valMask);
testTargets = gmultiply(t,tr.testMask);
trainPerformance = perform(net,trainTargets,y)
valPerformance = perform(net,valTargets,y)
testPerformance = perform(net,testTargets,y)
% View the Network
view(net)

% Plots
% Uncomment these lines to enable various plots.
%figure, plotperform(tr)
%figure, plottrainstate(tr)
%figure, ploterrhist(e)
%figure, plotregression(t,y)
%figure, plotresponse(t,y)
%figure, ploterrcorr(e)
%figure, plotinerrcorr(x,e)
% Closed Loop Network
% Use this network to do multi-step prediction.
% The function CLOSELOOP replaces the feedback input with a direct
% connection from the output layer.
netc = closeloop(net);
netc.name = [net.name ' - Closed Loop'];
view(netc)
[xc,xic,aic,tc] = preparets(netc,{},{},T);
yc = netc(xc,xic,aic);
closedLoopPerformance = perform(net,tc,yc)
% Multi-step Prediction
% Sometimes it is useful to simulate a network in open-loop form for as
% long as there is known data T, and then switch to closed-loop to perform
% multistep prediction. Here The open-loop network is simulated on the
% known output series, then the network and its final delay states are
% converted to closed-loop form to produce predictions for 5 more
% timesteps.
[x1,xio,aio,t] = preparets(net,{},{},T);
[y1,xfo,afo] = net(x1,xio,aio);
[netc,xic,aic] = closeloop(net,xfo,afo);
[y2,xfc,afc] = netc(cell(0,5),xic,aic);

% Further predictions can be made by continuing simulation starting with
% the final input and layer delay states, xfc and afc.

% Step-Ahead Prediction Network
% For some applications it helps to get the prediction a timestep early.
% The original network returns predicted y(t+1) at the same time it is
% given y(t+1). For some applications such as decision making, it would
% help to have predicted y(t+1) once y(t) is available, but before the
% actual y(t+1) occurs. The network can be made to return its output a
% timestep early by removing one delay so that its minimal tap delay is now
% 0 instead of 1. The new network returns the same outputs as the original
% network, but outputs are shifted left one timestep.
nets = removedelay(net);
nets.name = [net.name ' - Predict One Step Ahead'];
view(nets)
[xs,xis,ais,ts] = preparets(nets,{},{},T);
ys = nets(xs,xis,ais);
stepAheadPerformance = perform(nets,ts,ys)
set(gca,'FontSize',20); % 设置文字大小，同时影响坐标轴标注、图例、标题等。
set(get(gca,'XLabel'),'FontSize',20);%图上文字为8 point或小5号
set(get(gca,'YLabel'),'FontSize',20);
% Deployment
% Change the (false) values to (true) to enable the following code blocks.
% See the help for each generation function for more information.
if (false)
    % Generate MATLAB function for neural network for application
    % deployment in MATLAB scripts or with MATLAB Compiler and Builder
    % tools, or simply to examine the calculations your trained neural
    % network performs.
    genFunction(net,'myNeuralNetworkFunction');
    y = myNeuralNetworkFunction(x,xi,ai);
end
if (false)
    % Generate a matrix-only MATLAB function for neural network code
    % generation with MATLAB Coder tools.
    genFunction(net,'myNeuralNetworkFunction','MatrixOnly','yes');
    x1 = cell2mat(x(1,:));
    xi1 = cell2mat(xi(1,:));
    y = myNeuralNetworkFunction(x1,xi1);
end
if (false)
    % Generate a Simulink diagram for simulation or deployment with.
    % Simulink Coder tools.
    gensim(net);
end
%%
figure(7);
subplot(2,1,2);
plot(x1,y1,'r');
xlabel('Time');
ylabel('Output and Target');% xlabel("x(m)","FontName","Times New Roman","FontSize",7)
set(gca,'FontSize',14); % 设置文字大小，同时影响坐标轴标注、图例、标题等。
set(get(gca,'XLabel'),'FontSize',14);%图上文字为8 point或小5号
set(get(gca,'YLabel'),'FontSize',14);
hold on 
% magnifyOnFigure   %局部放大上图
 
subplot(2,1,1);
plot(time,e,'r');
xlabel('Time');ylabel('Error');
set(gca,'FontSize',20); % 设置文字大小，同时影响坐标轴标注、图例、标题等。
set(get(gca,'XLabel'),'FontSize',20);%图上文字为8 point或小5号
set(get(gca,'YLabel'),'FontSize',20);
hold off
%%
mse=performance;
RMSE=mse^(1/2);
ts1=cell2mat(ts);
ys1=cell2mat(ys);
t1=cell2mat(t);
yt1=cell2mat(y);
mae=mean(abs(yt1-t1));
mape=mean(abs((t1-yt1)./t1));
error=ys1-ts1;
R=regression(t,y);
R2=R^2
